# Supplementary material for: Proteomic and Glycomic Characterization of Rice Chalky Grains Produced Under Moderate and High-temperature Conditions in Field System
Source: Rice (N Y). 2016 May 31;9:26. doi: 10.1186/s12284-016-0100-y (PMC4887401; doi:10.1186/s12284-016-0100-y)
Supplement: Additional file 1: Table S1. — Proteomic comparison of chalky and perfect grains harvested in 2009 and 2010. s.d., standard deviation; # AAs, the number of amino acids; MW, the calculated molecular weight; pI, the calculated isoelectric point; ΣCoverage, the percentage of sequence coverage. (XLSX 62343 kb) [file 12284_2016_100_MOESM1_ESM.xlsx]

## Sheet: Sheet1
Table S1. Proteomic comparison of chalky and perfect grains harvested in 2009 and 2010. s.d., standard deviation; # AAs, the number of amino acids; MW, the calculated molecular weight; pI, the calculated isoelectric point; ΣCoverage, the percentage of sequence coverage.
Accession	Protein description	Function	log2(chalky/perfect) in 2009	s.d. (n=3) in 2009	log2(chalky/perfect) in 2010	s.d. (n=3) in 2010	# AAs	MW [kDa]	pI	ΣCoverage
P35687	40S ribosomal protein S21	ribosomal protein	-1.28736	0.136006	-2.71852	0.108809	82	9.24763	7.34229	52.44
Q5ZBN0	Receptor-like protein kinase 1	kinase/phosphatase	-0.382527	1.30587	-2.38961	0.476221	684	70.6221	7.51807	4.39
Q8H4M5	Os07g0213600 protein	inhibiter	-0.413273	0.0771687	-2.36389	0.434184	154	15.8809	6.52197	34.42
Q0JAK9	Os04g0592400 protein	unknown	0.586638	0.725256	0.702807	0.00142172	762	83.8606	4.95752	4.2
Q6ZFJ0	Arabinogalactan protein	cell wall	-0.869563	0.0647431	-2.25406	0.194519	274	28.3355	8.77783	23.36
Q8S292	Early nodulin ENOD18	stress related	-0.964024	0.842428	-2.25255	0.578169	162	18.0183	6.53662	38.89
Q942Z3	Shock protein	cell signaling	-0.364567	0.362715	-2.21195	0.539984	358	36.2161	8.74854	8.38
Q6ZBH2	Sorbitol dehydrogenase	carbohydrate metabolism	-0.858659	0.202783	-2.14975	0.14442	369	39.306	6.46826	35.23
Q10CU9	Glycosyl hydrolase	protein metabolism	-0.0783189	0.559909	-0.1683	0.594024	625	67.7346	7.54736	10.24
Q6H7I9	ATP-dependent Clp protease	protein metabolism	-2.16057	0.678867	-2.14523	0.874718	298	31.9405	7.2251	11.07
Q10KV4	Os03g0369100 protein	lipid metabolism	0.708942	0.499933	2.36199	0.606214	114	12.7432	7.81104	14.04
Q6K8F1	Epsin 2a	membrane traffic	0.10693	0.525411	-1.93941	0.489689	945	100.329	6.12549	1.59
Q652P5	β-amylase	starch	-0.976842	1.05397	-1.85232	0.0926477	533	59.674	5.99854	3.19
Q10QU9	40S ribosomal protein	ribosomal protein	-0.357175	0.154561	-1.54418	0.507137	305	33.1225	5.0083	27.21
Q94HF1	Eukaryotic translation initiation factor 3 subunit K	ribosomal protein	-0.353969	0.238297	-1.90815	0.681486	226	25.8154	5.16064	14.16
Q4LB25	OSJNBa0042L16.20 protein	lipid metabolism	-1.32362	0.390126	-3.00456	0.327533	402	44.0231	7.97217	7.71
Q53WK4	Nucleosome assembly protein	nuclear protein	1.04316	0.109774	1.51294	0.238729	364	41.658	4.4624	23.9
Q5N9F1	Small nuclear ribonucleoprotein	expression reguration	-2.52567	0.478715	-1.72308	0.179715	104	11.6692	4.88135	8.65
Q7X8H9	Trypsin/amylase inhibitor	inhibiter	1.41908	0.419671	-1.71766	0.131276	159	16.466	7.50342	35.22
Q0J4T9	Os08g0490600 protein	membrane traffic	-0.947837	0.253154	-1.76066	0.458618	181	18.9067	8.08936	12.71
Q0D572	Os07g0577300 protein	protein metabolism	-0.0964519	0.857676	-1.75025	0.541478	498	53.5512	5.8335	6.22
Q7X7E6	Trypsin/amylase inhibitor	inhibiter	1.60199	0.0332027	-1.67175	0.0417466	158	16.3949	7.50342	35.44
Q84Q78	Enolase	Glycolysis	-0.309423	0.227109	-1.75167	0.607281	485	52.9336	5.71924	8.45
Q6AV34	N-acetyl-gamma-glutamyl-phosphate reductase	amino acid metabolism	-0.41819	0.462858	-1.64216	0.267012	415	44.7582	8.39697	17.83
Q69V45	Calcium-binding EF hand protein	cell signaling	-1.40996	0.539033	-1.62608	0.211189	224	25.8615	4.79248	3.57
Q5JK10	Transaldolase	carbohydrate metabolism	-0.00517664	0.132674	0.722819	0.555512	432	46.4023	6.44287	39.12
Q8S9P4	Glucanase	cell wall	-0.86992	0.0920881	-1.61034	0.275214	321	34.1721	5.5542	30.22
Q0DBD3	Serine/threonine-protein phosphatase PP2A-1	kinase/phosphatase	-0.422547	0.185334	-1.59821	0.239401	306	35.091	5.021	8.17
Q69SH6	Glucan endo-1,3-beta-D-glucosidase	protein metabolism	0.573695	0.193836	-1.57683	0.111695	350	36.3728	6.80029	29.71
Q653V7	α-glucosidase	starch	-0.630073	0.117083	-1.55009	0.0259562	885	96.2751	8.5874	46.21
Q655X0	Thioredoxin	redox	-0.842415	0.537896	-1.66904	0.701792	174	18.6767	9.46631	13.79
Q7XQG5	OJ000114_01.12 protein	protein folding	0.085952	0.734788	-2.17423	2.06255	376	40.5618	5.65576	3.72
Q2QM55	Pyruvate dehydrogenase E1	Glycolysis	-0.182892	0.152187	-1.54157	0.206181	391	42.0934	6.84424	5.88
Q5KQH5	2,3-bisphosphoglycerate-independent phosphoglycerate mutase	TCA Cycle	-0.0980299	0.135155	-0.4088	0.314719	559	60.7748	5.47803	23.43
Q5SNJ4	Os01g0191500 protein	protein translocation	0.00661573	0.114485	-1.5546	0.42905	505	53.9127	7.13721	12.87
Q8H3I3	40S ribosomal protein SA	ribosomal protein	-0.318537	0.0681854	-1.52371	0.277992	305	32.9514	5.08447	32.79
Q10MW5	DnaJ domain containing protein	redox	0.0994575	0.831967	-1.68318	0.878293	449	49.0302	9.30518	6.01
Q01859	ATP synthase subunit beta	ATP synthasis	-0.688741	0.1203	-1.49496	0.115577	552	58.8978	6.3667	36.05
Q5N754	Ribosomal protein	ribosomal protein	0.878923	0.64687	0.413596	0.693141	162	18.4423	10.7847	14.81
Q0JKB4	ATP synthase subunit beta	ATP synthasis	-0.675063	0.115451	-1.4655	0.122238	557	59.426	6.55127	35.73
Q5QLQ5	Glyoxalase II	amino acid metabolism	-0.18353	0.851168	-1.25375	0.500467	305	33.1562	8.01611	12.13
Q6Z130	Hydrolase	unknown	-2.39312	0.799553	-1.48992	0.516022	324	35.5728	5.98584	5.25
Q5TKF4	Nucleoside diphosphate kinase 1	nucleotide metabolism	-0.410852	0.29002	-1.47367	1.19817	239	25.9214	8.74854	18.41
Q0DGD7	Beta-galactosidase 8	cell wall	-0.846919	0.323819	-1.43049	0.209013	673	75.6263	5.97314	18.42
Q43009	Sucrose synthase 3	carbohydrate metabolism	-1.07563	0.159834	-1.42783	0.215861	816	93.0526	6.60986	42.77
Q5TKF9	Os05g0594900 protei	unknown	0.915808	0.605712	-0.986966	0.48826	99	10.8117	4.84326	16.16
Q60EW3	26S proteasome non-ATPase regulatory subunit 14	ubiquitin proteasome	0.256429	0.149688	-2.36097	2.01688	307	34.3716	6.75635	12.38
Q6K7P8	Uncharacterized protein	unknown	-0.862234	0.806168	-1.57114	0.99558	419	47.2149	5.89697	5.73
Q651Y5	Fasciclin-like arabinogalactan-protein	unknown	-1.09305	0.318766	-1.40329	0.16063	273	27.2933	8.77783	5.49
Q5TKJ2	Os05g0429400 protein	membrane traffic	-0.149815	0.368614	0.00334786	0.408857	585	63.9086	4.60205	8.55
P31924	Sucrose synthase 1	carbohydrate metabolism	-0.980688	0.0599064	-1.3857	0.207371	816	92.8491	6.37939	24.14
Q9XJ54	Nuclear transport factor 2	nuclear protein	-0.116072	0.319148	-1.40583	0.466749	122	13.3454	5.69385	6.56
Q6ESB7	Human tumor susceptibility gene-like protein	ubiquitin proteasome	-0.327648	0.158715	-1.41586	0.539249	402	43.7084	6.75635	3.73
Q84ZL6	Transaldolase ToTAL2	carbohydrate metabolism	0.0215047	0.238908	-1.41703	0.496791	399	42.9923	5.31299	9.77
Q6K925	Ras-GTPase-activating protein binding protein	cell signaling	0.0749629	0.289822	-1.41711	0.650532	480	50.8479	5.10986	2.08
Q5VMN4	Proteasome subunit beta type	ubiquitin proteasome	-0.377832	0.0966836	-1.34786	0.131962	277	29.7656	5.85889	12.64
Q0J770	Os08g0225000 protein	lipid metabolism	0.156008	0.0263347	-1.36032	0.29525	150	16.3556	9.40771	21.33
P29835	19 kDa globulin	strage protein	-0.911887	0.339167	-1.34802	0.326377	186	21.0409	7.50342	20.43
Q5VPB9	Os01g0652600 protein	amino acid metabolism	0.0575385	0.0887018	-0.302619	0.184431	548	59.6443	6.07471	22.45
Q5VPF2	Acid phosphatase	kinase/phosphatase	-0.176548	1.15869	-0.298014	0.595005	293	32.2834	5.57959	9.22
Q5VRM0	Acyl-CoA-binding protein	lipid metabolism	0.0756273	0.0876491	0.495446	0.207295	91	10.2422	5.04639	54.95
Q6AV19	Uncharacterized protein	unknown	-0.450281	0.0472037	-1.37321	0.626604	123	13.7108	5.52881	8.13
P55857	Small ubiquitin-related modifier 1	ubiquitin proteasome	-0.330858	0.685609	-1.43425	0.764306	100	10.9213	5.09717	41
Q0JGZ6	Fructokinase-1	Glycolysis	-0.262265	1.03988	-1.33983	0.464359	323	34.698	5.18604	9.29
Q8S2E5	Ribose-phosphate pyrophosphokinase 3	nucleotide metabolism	0.201099	0.318263	-1.27806	0.265893	409	43.8816	7.40088	13.94
Q0INR8	Os12g0405700 protein	unknown	-0.903465	0.44716	-1.29049	0.416761	48	5.53878	9.5249	35.42
Q0D5N0	Os07g0548800 protein	unknown	-1.01076	0.0530539	-1.24651	0.134743	202	21.2669	5.60498	27.23
Q5W6A1	Prolamin 14	strage protein	-0.341067	0.632774	-1.78311	0.169161	125	14.0233	8.73389	33.6
Q0ILQ0	Malate dehydrogenase	TCA Cycle	0.39752	0.234333	-1.23531	0.0473361	356	37.3616	8.104	12.64
Q75I93	Beta-glucosidase 7	cell wall	-1.04525	0.373003	-1.24074	0.190299	504	56.8364	9.0415	8.73
Q5Z6U5	CCT chaperonin gamma subunit	protein folding	-0.599741	0.0859287	-1.21551	0.0472506	558	60.8599	6.65381	2.15
Q5W6A4	Polyprotein	expression reguration	0.0753067	0.355375	-0.21457	1.17739	1499	170.322	9.14404	0.73
Q5W6C5	Sserine carboxypeptidase II	protein metabolism	-0.668107	0.0564724	-1.93383	0.0828561	483	53.7317	7.10791	31.26
Q5W6H0	Uncharacterized protein	unknown	0.0333814	0.40578	0.443946	1.20401	125	13.6827	4.94482	15.2
Q10LP5	Sucrose synthase 4	carbohydrate metabolism	-0.832208	0.0611846	-1.23791	0.439506	809	92.1593	6.53662	41.04
C7IZS9	Os03g0143300 protein	membrane traffic	-1.12648	0.0137655	-1.19568	0.163795	98	11.4517	6.29053	10.2
Q10Q21	Mitochondrial processing peptidase beta subunit,	protein translocation	-0.592193	0.257501	-1.19079	0.136507	533	58.7149	5.75732	7.88
Q5W6H1	DNA-binding protein GBP16	nuclear protein	-0.0692497	0.161468	0.99009	0.56036	393	43.1705	7.07861	43.77
Q93W07	Vacuolar ATPase B subunit	vATPase	0.449322	0.432126	-1.21263	0.37824	488	54.0246	5.18604	18.65
Q84QQ7	Chitinase	stress related	-0.454102	0.0407238	-1.2655	0.652146	316	34.6227	6.22705	3.48
Q6K680	Cytochrome b5 domain-containing protei	cytochrome	-0.213384	0.174278	-1.16351	0.121259	102	10.8194	5.51611	25.49
Q6H849	Bifunctional nitrilase/nitrile hydratase NIT4	unknown	-0.111829	0.197013	-1.15955	0.0764922	362	38.6515	5.32568	6.91
Q6ZHC3	Aspartate-tRNA ligase	protein metabolism	-1.53693	0.168365	-1.29681	0.7957	549	60.8241	6.31592	8.2
Q2QXS4	Seed developmental stage protein	strage protein	-0.414582	0.247454	-1.34409	0.901055	238	25.1819	5.87158	18.91
Q8LR54	Glycylpeptide N-tetradecanoyltransferase	protein metabolism	-1.05501	0.10696	-1.23029	0.659859	437	49.6784	7.06396	19.91
Q0DEV5	GBSS-1	starch	-0.523732	0.205573	-1.14742	0.19329	609	66.4339	8.104	22.33
Q07661	Nucleoside diphosphate kinase 1	nucleotide metabolism	-0.682636	0.039468	-1.14518	0.172275	149	16.8506	6.80029	61.07
Q5W6J3	Serine/threonine phosphatase	kinase/phosphatase	-0.396678	0.123125	0.199615	0.139019	483	54.4145	6.02393	10.56
Q0DT04	Os03g0277500 protein	amino acid metabolism	-0.480454	0.192028	-1.14313	0.184027	139	14.9915	5.85889	53.24
Q6ZKB8	Os08g0430700 protein	nuclear protein	0.51094	0.227682	-1.12278	0.253505	395	41.7056	5.64307	4.56
Q7XJ12	Uncharacterized protein	unknown	-0.117661	0.108047	-1.09968	0.115812	220	23.9903	8.44092	33.18
Q84J55	14-3-3-like protein GF14-A	kinase/phosphatase	-0.526372	0.157023	-1.12505	0.353912	264	28.9824	4.94482	36.36
Q0DVX4	Os03g0108400 protein	membrane traffic	-0.0413315	0.241964	-1.09526	0.185084	143	16.4969	10.3745	12.59
Q10LK1	Desiccation-related protein	stress related	-0.173177	0.519295	-1.0901	0.166958	353	37.3841	5.99854	4.82
Q67W00	RRM-containing protein	expression reguration	0.0722849	0.520623	-1.12154	0.459828	343	36.1481	9.62744	7.29
Q9LST9	Proteasome subunit beta type	ubiquitin proteasome	0.136533	0.0526478	-1.08573	0.0927336	246	26.2572	5.78271	24.39
Q8H559	Os07g0159800 protein	unknown	-0.680128	0.126079	-1.18401	0.701098	152	16.1862	5.50342	11.18
Q5Z7F8	Acid phosphatase 1	kinase/phosphatase	-0.503125	0.323012	-0.0479345	0.450927	264	28.2373	4.98291	32.58
Q5ZAM8	Prolylcarboxypeptidase	protein metabolism	-0.0724757	0.150905	-0.833027	0.0864073	517	57.3634	5.31299	10.25
Q5ZCN2	Hexose transporter	transpoter	-0.632317	0.233786	1.45507	0.129771	513	53.5504	9.33447	1.75
Q6ZD35	Glycyl-tRNA synthetase	amino acid metabolism	-0.570954	0.282263	-1.1043	0.595976	698	77.0256	6.32861	11.03
Q60EA3	Ferredoxin sulfite reductas	redox	0.117266	0.0533682	-0.182283	0.76709	641	70.5292	8.48486	5.62
P30298	Sucrose synthase 2	carbohydrate metabolism	-0.728015	0.0723772	-1.03269	0.23105	808	92.071	6.39209	37.38
Q01881	Seed allergenic protein RA5	unknown	-0.0166519	0.190644	-1.01935	0.106231	160	17.2814	8.03076	25
Q6Z3X5	2-oxoglutarate dehydrogenase, E1 subunit	TCA Cycle	0.0856447	0.127108	-1.01818	0.107976	1008	114.216	7.32764	9.23
Q5Z7L0	Beta-galactosidase 9	cell wall	-0.502174	0.557741	-1.02742	0.287956	715	78.2303	7.6499	9.65
Q7XJ15	Os09g0541700 protein	stress related	0.00912175	0.394564	-1.15171	0.795797	194	20.6628	5.8208	42.27
Q84VG0	Calcium-binding protein	cell signaling	-0.262697	0.20126	-1.00877	0.203246	148	16.6725	5.05908	43.92
P49210	60S ribosomal protein L9	ribosomal protein	-0.31158	0.0779439	-1.00176	0.240503	190	21.3354	9.61279	57.89
Q5ZAV7	Universal stress protein	stress related	-0.224549	0.146545	-0.987368	0.202554	262	27.5526	5.17334	22.9
Q6H759	Copper chaperone	protein folding	-0.410673	0.343147	-1.17228	1.02973	132	13.0855	4.60205	21.97
Q67W57	ATP synthase delta chain	ATP synthasis	-0.286049	0.0698515	-1.05379	0.652831	225	25.0496	9.37842	39.56
Q06967	14-3-3-like protein GF14-F	kinase/phosphatase	-0.405937	0.124192	-0.954661	0.155201	260	29.1596	4.88135	36.54
Q60EJ0	Os05g0501700 protein	unknown	-0.14842	0.211504	-1.40695	0.25702	268	28.3041	5.75732	23.51
Q2R2W2	14-3-3-like protein GF14-D	kinase/phosphatase	-0.812735	0.426249	-0.952959	0.212807	265	29.2436	4.90674	32.08
Q651T8	Vacuolar proton-ATPase	vATPase	-0.395054	0.307904	-0.493301	0.408999	620	68.4257	5.33838	14.19
Q6ZL61	Tryptophan synthase alpha chain	amino acid metabolism	-0.0739645	0.810186	-0.936269	0.123368	329	33.894	6.60986	16.72
Q2QP59	Riboflavin synthase	secondary metabolism	-0.252984	0.743069	-0.932358	0.0986901	299	31.1255	9.11475	14.72
Q0JDG9	Os04g0404400 protein	unknown	0.0611288	0.130672	-0.936187	0.220285	295	31.2151	5.021	40.68
Q10N79	Arginine biosynthesis bifunctional protein	amino acid metabolism	-0.285374	0.336891	-0.933942	0.20989	463	47.8234	6.91748	5.62
Q2QLR2	Glycine-rich RNA-binding protein	expression reguration	0.216515	0.108834	-0.930364	0.178616	162	16.0734	6.7417	8.64
Q9SXP2	Formate dehydrogenase	Glyoxalase System	-0.210778	0.0762584	-0.929586	0.184256	376	41.3152	7.1665	40.69
Q01882	Seed allergenic protein RA5	unknown	-0.272468	0.351813	-0.993451	0.595067	166	17.8527	7.84033	22.29
Q65XH8	Actin	cell skeleton	0.164857	0.531746	-0.418147	0.160825	377	41.6689	5.40186	24.67
B7E905	Os09g0501100 protein	ribosomal protein	-0.515717	0.733464	-1.01114	0.692918	133	15.7206	10.5796	21.8
Q10MK5	Argininosuccinate lyase	amino acid metabolism	0.152655	0.0893068	-0.939656	0.438156	519	57.3936	6.1001	5.01
Q6Z418	Os07g0557700 protein	unknown	-0.224355	0.160906	-1.02863	0.737966	335	33.8951	7.98682	11.94
Q688Q8	Acetylornithine aminotransferase	amino acid metabolism	0.221891	0.249534	1.14554	0.0515755	465	48.7174	6.55127	15.27
Q53L28	Acetolactate synthase small subunit	amino acid metabolism	-1.00254	0.25242	-0.984492	0.739804	476	51.4602	8.96826	12.18
Q654U8	Pyrophosphate-dependent phosphofructokinase beta subunit	Glycolysis	-0.239356	0.0927987	-0.90344	0.259806	567	61.223	6.41748	29.98
Q69T90	Pantothenate kinase	lipid metabolism	-0.348192	0.0104156	-0.853062	0.0235198	365	40.4597	4.95752	8.49
Q2QP62	Tryptophanyl-tRNA synthetase	amino acid metabolism	-0.665183	0.274708	-0.870189	0.270333	408	46.2445	5.89697	19.61
Q08479	Adenylate kinase A	ATP synthasis	0.0857861	0.184581	-0.87505	0.365048	241	26.3889	8.27979	28.63
Q9AX68	Uncharacterized protein	unknown	-0.0385616	0.0416329	-0.851824	0.224684	373	39.8264	7.76709	24.4
Q688T8	AGPL2	carbohydrate metabolism	0.287032	0.404609	0.283837	1.24385	519	57.6169	6.78564	7.71
Q7XCY0	Prolyl carboxypeptidase	protein metabolism	-0.446969	0.445478	-0.874785	0.438784	507	55.7083	6.39209	13.21
Q5Z9Z3	Thioredoxin	redox	0.813143	0.199324	-0.829349	0.152153	139	15.2227	5.10986	13.67
Q69LE4	3-glucanase	cell wall	0.0342097	0.361113	1.45821	2.42098	479	51.2819	5.47803	10.44
Q08480	Adenylate kinase B	ATP synthasis	0.101221	0.0852136	-0.827217	0.302015	243	26.658	7.79639	27.98
Q7XPL2	Coproporphyrinogen-III oxidase	secondary metabolism	-0.451353	0.11494	-0.804326	0.0979849	399	43.8439	6.66846	23.56
Q69LQ9	Uncharacterized protein	unknown	0.195702	0.899345	0.232785	0.504222	298	33.5264	6.58057	17.11
Q8H4V1	Phosphoenolpyruvate carboxylase	TCA Cycle	0.162607	0.14358	-0.818668	0.366946	964	109.986	5.79541	6.12
C7IZL4	Os03g0854400 protein	expression reguration	-0.302062	0.137583	-0.789026	0.0996701	176	17.8785	10.1401	22.73
Q75IQ4	Outer envelope pore protein 24, chloroplastic	protein translocation	0.182664	0.130777	-0.790191	0.175546	224	24.2195	9.23193	5.8
Q6ZKC0	14-3-3-like protein GF14-C	kinase/phosphatase	-0.689368	0.166514	-0.801823	0.290876	256	28.8084	4.84326	42.58
Q8H3Q7	Xylose isomerase	cell wall	-0.457658	0.855787	-0.780004	0.0862199	479	53.4607	5.65576	5.64
Q69LW4	Phosphoenolpyruvate carboxylase	Glycolysis	-0.0192928	0.213416	0.468798	0.605357	972	110.116	6.22705	5.14
Q2QN58	Chorismate mutase	secondary metabolism	0.331418	0.3107	-0.822121	0.536137	332	36.3747	5.60498	8.73
Q75M19	Eukaryotic translation initiation factor 3 subunit F	ribosomal protein	-0.419644	0.0330372	-0.772286	0.10342	284	31.219	5.47803	11.27
Q69RN2	Chitinase III	stress related	0.603149	0.081088	0.814474	0.632659	173	18.9051	7.06396	35.26
Q5JN19	Chorismate mutase	secondary metabolism	-1.31744	0.467577	-0.76032	0.051331	313	35.452	5.73193	4.15
Q6AT83	Beta-N-acetylhexosaminidase	protein metabolism	-0.524661	0.0887683	-0.814798	0.457722	527	58.5567	6.0874	21.06
Q6ETY0	Vacuolar protein sorting; Vps29p	kinase/phosphatase	-0.243809	0.167315	-0.796055	0.455736	188	20.8668	6.59521	20.21
Q2QTR4	Oxysterol-binding protein	lipid metabolism	0.460569	0.603861	-0.863509	0.840074	756	85.0977	6.82959	1.72
Q6AUJ8	Pyruvate decarboxylase	carbohydrate metabolism	0.118637	0.200504	0.240525	0.388078	605	65.081	6.25244	12.89
Q6L4S0	DNA damage binding protein	nuclear protein	0.175542	0.362615	-0.955457	0.968022	1090	121.803	5.36377	5.41
Q9LE07	Os01g0210600 protein	unknown	0.436634	0.696058	-0.724165	0.111995	167	18.1394	8.57275	19.76
Q53K63	Prefoldin subunit 4	protein folding	0.0209831	0.0804268	-0.722902	0.0912989	126	14.6603	4.66553	18.25
C7J524	Small nuclear ribonucleoprotein-associated protein	expression reguration	0.338501	0.19033	-0.770039	0.54566	261	27.3309	11.4146	3.45
Q852N2	Protein argonaute 13	expression reguration	3.37111	0.666908	-0.777266	0.58536	1192	135.64	9.26123	1.17
Q8LJK2	Pectinesterase	cell wall	-0.760195	0.377962	-0.771333	0.560067	540	57.8279	6.62451	10.19
Q0JNR2	Cysteine proteinase inhibitor 12	inhibiter	-0.0704116	0.181075	-0.716076	0.145817	250	27.2522	6.53662	25.6
Q10PD0	Purple acid phosphatase 1	kinase/phosphatase	-0.00773109	0.256922	-0.820368	0.710718	339	38.2603	7.59131	17.7
Q9XIY6	Lanatoside 15'-O-acetylesterase	lipid metabolism	-0.411242	0.190537	-0.725722	0.265848	379	40.9314	8.14795	30.08
Q6Z718	NADPH-dependent mannose 6-phosphate reductase	carbohydrate metabolism	-0.0639619	0.0898673	-1.05311	1.46433	319	35.3879	6.32861	6.9
Q656A5	Os06g0498800 protein	lipid metabolism	-0.357339	0.0992575	-0.707251	0.00535483	176	19.1949	8.20654	27.27
Q0DYB1	Soluble inorganic pyrophosphatase	kinase/phosphatase	0.281905	0.219663	-0.73714	0.36016	214	24.1443	5.85889	29.44
Q0JL44	SGT1	stress related	0.368336	0.041517	-0.827837	0.870568	367	40.9125	5.05908	5.72
Q7F1K9	Ureidoglycine aminohydrolase	amino acid metabolism	0.246009	0.0942571	-0.722106	0.30924	309	34.0846	6.45557	28.48
Q10MS3	Malonyl CoA-acyl carrier protein transacylase	lipid metabolism	-0.880943	0.323114	-0.794414	0.623818	387	40.431	7.59131	29.72
Q10FQ7	Glyoxalase	amino acid metabolism	0.207391	0.138988	-0.70334	0.223327	141	15.1647	5.79541	65.25
Q6AUN4	Os05g0569200 protein	unknown	-1.10483	0.213932	-1.31219	0.0390687	156	17.1982	10.1694	7.05
Q65XA0	Dehydroascorbate reductase O	redox	0.0371682	0.158578	-0.753322	0.542372	213	23.5552	6.21436	73.71
Q8S9P9	Purple acid phosphatase	kinase/phosphatase	-0.220145	0.553478	-1.00551	1.13085	382	42.2029	6.88818	9.95
Q84ZC7	Proteasome inhibitor	ubiquitin proteasome	0.206263	0.458858	-0.787997	0.817019	280	29.6306	5.60498	22.14
Q0DJE6	Lactoylglutathione lyase	Glyoxalase System	-0.19645	0.150164	-0.683088	0.18416	189	21.3155	6.22705	65.08
Q6ZLM6	Sec13p	membrane traffic	-0.793528	0.382209	-0.813205	0.79346	315	33.7359	7.04932	13.65
Q5JKQ4	Thioredoxin family Trp26-like protein	redox	-0.0604759	0.678489	-0.874506	1.03248	204	22.641	5.05908	13.73
Q2R480	6-phosphogluconate dehydrogenase	Glycolysis	0.246723	0.168994	-0.664303	0.0624169	508	54.2659	6.46826	25.2
Q6AV23	TCP-1/cpn60 chaperonin	protein folding	0.495995	0.73711	0.837586	0.18518	525	57.1928	5.8208	5.33
Q6AVQ4	Prohibitin	stress related	-0.839509	0.822686	1.34434	0.420931	283	31.3938	9.5249	19.08
Q5QLS8	Malate dehydrogenase	TCA Cycle	-0.723789	0.00875054	-0.657925	0.12794	396	41.7611	7.76709	29.29
Q8GS72	Os07g0640100 protein	unknown	-1.59954	1.24773	-0.812314	0.812635	131	14.9546	9.01221	20.61
Q75H81	Serpin-ZXA	protein metabolism	-0.301834	0.207835	-0.663658	0.257831	396	42.1139	6.15088	49.49
P35683	Eukaryotic initiation factor 4A-1	ribosomal protein	-0.558759	0.228698	-0.641331	0.127567	414	47.058	5.56689	32.13
Q69L85	Uncharacterized protein	unknown	0.431596	0.670238	-0.645733	0.251721	437	46.3186	5.14795	2.52
Q60E82	Os05g0362500 protein	unknown	0.306722	0.0687484	-0.906863	1.29419	182	19.4647	4.61475	16.48
Q6AVR6	WD40-like Beta Propeller Repeat family protein	cell wall	0.104865	0.141298	0.249377	0.171737	688	73.6292	5.74463	18.31
Q93WM3	asparagine-tRNA ligase	amino acid metabolism	-0.103717	0.0991222	-0.67157	0.522036	559	62.5491	5.93506	27.19
Q6AVT2	AGPL1	carbohydrate metabolism	-0.700106	0.20728	-1.02791	0.10659	511	55.3923	7.37158	23.29
Q6EUP4	14-3-3-like protein GF14-E	kinase/phosphatase	-0.348111	0.0752225	-0.610359	0.23736	262	29.6738	4.76709	48.47
Q8H469	stress-related protein	stress related	1.34751	0.363467	-0.596867	0.0767324	255	27.3755	7.95752	5.88
Q6Z4G3	UDP-arabinopyranose mutase 3	cell wall	0.277834	0.0322052	-0.604259	0.209305	366	41.2527	6.43018	19.13
Q6K6K7	Ubiquitin-like modifier-activating enzyme 5	ubiquitin proteasome	-0.839209	0.488012	-0.591244	0.114371	421	45.5946	4.75439	5.23
Q2QVB4	Aspartyl aminopeptidase	protein metabolism	-0.282269	0.248125	-0.60069	0.261352	478	52.4105	6.91748	28.87
O49825	Chitinase	stress related	-0.55857	0.197752	-0.620139	0.478521	315	35.2635	8.1333	6.35
Q8H2T7	NADH dehydrogenase	redox	-0.371284	0.239056	-0.6777	0.797563	504	55.2251	8.04541	7.94
Q948R0	Calmodulin	cell signaling	0.222626	0.414284	-0.606417	0.480332	166	18.4678	4.25928	12.05
Q94JA2	Malate dehydrogenase	TCA Cycle	0.0099272	0.0935777	-0.563382	0.144457	340	35.4386	8.55811	42.35
Q9AY76	Actin-depolymerizing factor 2	cell skeleton	-0.756667	0.526418	-0.833449	1.05783	145	16.7834	5.93506	44.83
Q6AVA8	Pyruvate, phosphate dikinase 1	Glycolysis	-0.776911	0.0437261	-0.55365	0.03117	947	102.722	6.3667	31.78
Q8W0C5	2-demethylmenaquinone methyltransferase	amino acid metabolism	-0.396081	0.300771	-0.556926	0.147807	168	18.0533	5.5542	36.9
Q53MA8	Glucan endo-1,3-beta-glucosidase	protein metabolism	0.191398	0.969876	-0.611128	0.497618	431	45.9269	6.44287	10.44
Q8H4M4	Allergenic protein	unknown	0.319752	0.0387396	-0.58451	0.371177	160	17.2585	8.33838	50
Q0JB20	Os04g0561600 protein	unknown	-0.797104	0.298906	-0.556784	0.196405	234	26.4537	9.27588	7.26
Q338N8	Alanine aminotransferase	amino acid metabolism	-0.435996	0.0557706	-0.560597	0.223907	483	52.5599	6.65381	44.1
P37833	Aspartate aminotransferase	amino acid metabolism	-0.596841	0.0716743	-0.551633	0.149751	407	44.4788	7.94287	54.79
Q6EQX0	Glutathione transferase	redox	-0.118446	0.463692	-0.749223	1.06549	328	37.3567	6.30322	10.67
Q7XTE8	14-3-3-like protein GF14-B	kinase/phosphatase	-0.297513	0.0842028	-0.554087	0.245626	262	29.845	4.80518	61.07
Q0IXR7	Os03g0167100 protein	ribosomal protein	0.623633	0.13278	-0.547212	0.19391	65	7.45912	11.1655	33.85
Q5N9F4	Soluble inorganic pyrophosphatase	kinase/phosphatase	0.28057	0.272387	-0.611594	0.58642	212	24.0231	5.49072	23.11
Q6F2U7	Inositol monophosphatase 3	carbohydrate metabolism	0.169235	0.201946	-0.380734	0.725442	267	28.9547	5.68115	25.47
Q2R0X0	Vacuolar protein sorting 26	vATPase	-0.782854	0.555413	-0.548507	0.226029	304	35.3082	7.40088	24.67
Q8S059	Acyl-[acyl-carrier-protein] desaturase 2	lipid metabolism	-0.0694473	0.153782	-0.528623	0.0919516	396	44.8468	6.87354	35.35
Q8H3C9	IAA-amino acid hydrolase	hormone	0.429348	0.148608	-0.563555	0.400428	455	47.9665	5.98584	14.29
Q6H4V1	4-hydroxyphenylpyruvate dioxygenase	amino acid metabolism	-0.903936	0.224855	-1.1662	0.791111	446	46.9104	5.5542	16.37
Q84Q83	Protein TOC75, chloroplastic	protein translocation	-0.517345	0.330075	-0.539502	0.263468	817	87.6322	8.29443	13.22
Q2QLY5	5-methyltetrahydropteroyltriglutamate-homocysteine methyltransferase	amino acid metabolism	0.184297	0.231677	-0.53157	0.20565	766	84.5315	6.30322	21.93
Q75M01	Os05g0157200 protein	unknown	-0.607109	0.384078	-0.627238	0.716087	167	17.9924	5.37646	34.73
Q7XXS5	Universal stress protein	stress related	-0.852249	0.108334	-0.523272	0.182868	165	17.9262	6.78564	77.58
Q8H4L8	Allergen RA16	unknown	-0.71397	0.0238086	-0.518209	0.116664	157	16.9714	8.03076	12.74
Q2QXR8	Pyruvate kinase	kinase/phosphatase	-0.220836	0.197327	-0.521377	0.176629	527	57.4061	6.75635	8.73
Q6H547	RNA binding protein Rp120	expression reguration	-0.132513	0.0678773	-1.31327	0.156573	986	108.115	6.88818	22.01
Q6Z9F9	Temperature stress-induced lipocalin	stress related	-0.39589	0.220527	-0.558491	0.519696	179	20.5733	6.55127	14.53
Q2QLY4	5-methyltetrahydropteroyltriglutamate-homocysteine methyltransferase	amino acid metabolism	0.169229	0.17714	-0.51879	0.174801	766	84.6124	6.30322	22.72
Q75M03	H+-pyrophosphatase	kinase/phosphatase	0.232787	0.199289	-0.499116	0.0458162	770	78.9594	5.18604	1.3
Q65XK0	Ketol-acid reductoisomerase	amino acid metabolism	-0.0600155	0.0517731	-0.498368	0.0745825	578	62.3377	6.43018	23.53
Q8LQ68	Hexokinase-6	Glycolysis	0.209402	0.0917469	-0.499019	0.123394	506	55.0864	6.34131	26.48
Q7X7S9	Alanine aminotransferase	amino acid metabolism	-0.141674	0.144544	-0.540956	0.462722	486	53.2589	5.26221	19.75
Q1WM16	Hexokinase-7	Glycolysis	-0.0271658	0.565916	-0.498471	0.145444	463	49.7298	5.33838	14.25
Q9LWJ2	Cystathionine beta-lyase	amino acid metabolism	-0.806408	0.107206	-0.54365	0.55406	383	41.0803	7.13721	4.18
Q5QNK8	Uncharacterized protein	unknown	-0.421375	1.30115	-0.586748	0.630474	376	41.6928	8.20654	5.32
Q6Z6L4	Aminopeptidase M	protein metabolism	-0.188498	0.860913	-0.500734	0.225677	878	98.391	5.19873	15.6
Q5JK65	Protein kinase	kinase/phosphatase	-0.701413	0.453295	-0.639159	0.868133	463	49.5823	7.97217	18.14
Q6Z0N5	Threonyl-tRNA synthetase	amino acid metabolism	-0.302686	0.521215	-0.612819	0.866656	745	84.8925	7.97217	7.38
Q2RBM4	Ubiquitin-activating enzyme E1	ubiquitin proteasome	-0.248545	0.13352	-0.643386	0.975853	1048	117.047	5.37646	4.77
Q53Q78	ATP-dependent (S)-NAD(P)H-hydrate dehydratase	kinase/phosphatase	0.707335	0.389364	-0.596712	0.830269	371	39.8875	8.1333	3.77
Q6I5L0	Beta-hydroxyacyl-ACP dehydratase	cell skeleton	0.197935	0.0624136	-1.52478	0.150052	215	23.3252	8.73389	27.44
Q6Z6H0	S-adenosylmethionine:2-demethylmenaquinone methyltransferase	amino acid metabolism	-0.404093	0.295834	-0.479	0.223137	168	18.0383	5.88428	42.26
Q6Z702	3-isopropylmalate dehydratase large subunit	amino acid metabolism	0.674528	0.0718203	-0.672085	0.940087	514	55.5047	7.32764	4.09
Q6K1Q5	Glycolipid transfer protein	lipid metabolism	-1.28894	0.8152	-0.291468	0.528703	202	22.6874	6.53662	7.43
Q6K1Q6	Hydroxyproline-rich glycoprotein 1	ribosomal protein	0.972544	0.09636	2.74426	0.671853	134	15.3776	10.2866	34.33
Q6K1X7	Acetolactate synthase small subunit	amino acid metabolism	0.482505	0.737792	-0.569241	1.33905	323	35.3786	5.75732	8.98
Q6K2D2	Oleosin	lipid metabolism	0.959227	0.342509	0.741834	1.06935	158	15.553	6.80029	10.13
Q10R17	Adenylosuccinate synthetase 1	nucleotide metabolism	-0.190523	0.157444	-0.465401	0.284669	488	52.1027	6.84424	31.15
Q9AS33	NPL4-like protein	ubiquitin proteasome	-0.130972	0.159536	-0.497072	0.481997	415	44.8633	5.5415	16.87
Q0DT05	Os03g0277300 protein	hsp	-0.119496	0.196783	-0.46365	0.263778	398	43.8431	4.97021	33.42
Q5QM65	Non-green plastid inner envelope membrane protein	unknown	1.06808	0.424341	-1.05516	1.57935	328	35.5005	9.43701	13.41
Q6K4P1	Eukaryotic translation initiation factor 3 subunit G	ribosomal protein	0.0150341	0.482572	-0.42624	0.485217	289	31.9893	8.49951	16.61
Q9LSU3	Proteasome subunit alpha type-6	ubiquitin proteasome	-0.0548088	0.0819696	-0.493922	0.472256	246	27.5561	6.65381	30.89
Q69NG5	6-phosphogluconolactonase 4	carbohydrate metabolism	0.500566	0.360534	-0.563448	0.707386	324	34.4748	8.45557	9.88
Q10QF5	Seryl-tRNA synthetase	amino acid metabolism	-0.481875	0.0688461	-0.440293	0.160067	445	50.5637	6.30322	35.06
Q6H819	Chorismate mutase	secondary metabolism	-0.0232426	0.0274827	-0.432254	0.110954	255	28.6288	5.80811	3.53
Q5N725	Fructose-bisphosphate aldolase	Glycolysis	-0.610962	0.100655	-0.432217	0.171949	358	38.7992	8.1626	61.73
Q6K4S7	DREPP2 protein	stress related	0.10972	0.0517187	0.870658	0.394453	232	24.0335	4.7417	69.83
P41345	Ferredoxin--NADP reductase	redox	0.749503	1.47036	-0.591306	0.822341	378	41.852	8.60205	17.2
Q10MT2	Eukaryotic translation initiation factor 2 alpha subunit	ribosomal protein	0.15551	0.110805	-0.448478	0.328579	339	38.2106	5.38916	19.47
Q8H3R5	Indole-3-glycerol phosphate synthase	hormone	-0.109218	0.298258	-0.506855	0.611553	399	43.6188	5.8208	25.06
Q6K4Y6	Prefoldin	protein folding	-0.205828	0.11093	-0.573776	0.392297	172	19.2579	7.13721	9.88
Q10CU4	Glycosyl hydrolase	protein metabolism	-0.206964	0.139561	-0.469508	0.490266	626	67.5783	7.32764	29.71
Q6K508	Glutelin	strage protein	0.754592	0.181372	0.427556	0.262584	484	54.8272	9.24658	24.59
Q6H734	DNA-damage inducible protein	nuclear protein	-0.168532	0.201767	-0.532071	0.770743	415	45.6184	5.14795	18.8
Q0DEC8	SS 1	starch	-0.32967	0.0526065	-0.413792	0.116431	641	70.9066	6.30322	27.93
Q6YXI1	Glucose-6-phosphate isomerase	Glycolysis	-0.109392	0.262569	-0.46227	0.463555	625	68.379	6.02393	36.48
Q6L4W7	NADH-ubiquinone oxidoreductase	redox	-0.260452	0.128209	0.63745	0.121285	274	30.0358	7.37158	13.14
Q9SXV0	Cytochrome c oxidase	cytochrome	-0.71576	0.256038	-0.429669	0.303619	169	18.9008	4.29736	26.63
Q6L4X5	Thioredoxin	redox	0.662702	0.274332	0.774937	0.341426	121	13.1687	5.08447	22.31
Q6YTX5	Os07g0609000 protein	stress related	-1.18601	0.188171	-0.703478	0.429097	261	26.4831	7.66455	19.92
Q75KH3	Glucose and ribitol dehydrogenase	carbohydrate metabolism	1.39005	0.157475	-0.458768	0.498631	300	32.2472	6.04932	17
Q0DAE4	Glutaredoxin-C8	redox	-0.313103	0.146759	-0.482861	0.644936	136	14.7517	7.97217	30.88
P0C540	Actin-7	cell skeleton	0.284565	0.278549	-0.403096	0.183198	376	41.5878	5.38916	23.67
Q6YTX6	Uncharacterized protein	unknown	-0.993828	0.134467	-0.307651	0.84472	270	27.4026	7.63525	30
Q688W7	Os05g0566900 protein	ubiquitin proteasome	-0.240387	0.274406	-0.398627	0.220757	852	90.0752	5.45264	1.76
Q6YUK5	T-complex protein 1 subunit delta	protein folding	-0.785687	0.127282	-0.0790797	0.219195	534	57.7117	6.99072	10.11
Q6YUT2	Syntaxin of plants 52	membrane traffic	-1.22599	0.298989	-1.21877	0.38643	232	25.9347	8.74854	9.48
Q10DV7	Actin-1	cell skeleton	0.0902307	0.557203	-0.390568	0.143836	377	41.7859	5.49072	25.99
Q9SE42	Ribulose-phosphate 3-epimerase	carbohydrate metabolism	0.0121762	0.110885	-0.396974	0.2206	228	24.2753	5.60498	22.81
Q76BW5	Xyloglucan endotransglycosylase	cell wall	-0.646549	0.863937	-0.40935	0.378792	290	32.0763	5.60498	3.79
Q6YV10	Histidinol-phosphate transaminase	amino acid metabolism	-0.121257	0.113329	-0.0723368	1.10601	387	42.8076	5.8335	16.28
Q6K653	Ubiquitin-associated (UBA)/TS-N domain-containing protein	ubiquitin proteasome	-0.56267	0.984838	-0.41836	0.520566	414	46.6309	6.17627	6.28
Q10MF8	Enoyl-CoA hydratase/isomerase	lipid metabolism	-0.286527	0.239108	-0.419031	0.450351	268	28.8711	8.54346	25.75
Q655Z0	Xaa-Pro aminopeptidase 2	protein metabolism	-0.209227	0.132721	-0.405922	0.401395	648	72.2642	6.15088	13.73
Q8LQS5	Carboxymethylenebutenolidase	stress related	-0.0999635	0.140898	-0.537792	0.84934	281	30.3913	6.80029	23.49
Q653D9	Dihydroneopterin aldolase	carbohydrate metabolism	0.287017	0.153471	-0.413852	0.497827	208	22.8869	9.12939	9.62
Q2QY10	EF hand family protein	cell signaling	0.857647	0.220184	-0.361057	0.129697	292	30.5739	7.07861	15.07
Q0INM3	Beta-galactosidase 15	cell wall	0.0062011	0.22871	-0.35505	0.0426833	919	100.942	5.98584	5.88
Q53NL5	Xylanase inhibitor protein 2	cell wall	-0.0160734	0.0416095	-0.371115	0.322745	290	31.6337	6.60986	51.38
Q8H8T0	UDP-arabinopyranose mutase 1	cell wall	0.307926	0.0225874	-0.349491	0.136298	364	41.3216	6.18896	20.88
Q53PD9	Leucine Rich Repeat family protein	kinase/phosphatase	0.545769	0.0166529	-0.380845	0.470254	1012	111.988	6.60986	1.88
Q7XHN4	Early nodulin 8	lipid metabolism	-0.390661	0.166076	-0.366102	0.320823	391	42.4631	7.28369	24.81
Q6ZC69	Adenylate kinase	ATP synthasis	-0.0849649	0.514511	-0.404437	0.521648	290	31.7969	7.92822	14.14
Q10MW8	Ran-binding protein	transpoter	-0.237876	0.209371	-0.387605	0.496034	209	23.4145	4.79248	19.62
Q688X1	Eukaryotic translation initiation factor 3 subunit D	ribosomal protein	-0.534594	0.153218	-0.352018	0.289648	585	65.0404	5.47803	14.36
Q2RBL5	Macrophage migration inhibitory factor family protein	stress related	0.408546	0.100717	-0.743951	1.53306	121	12.8036	7.44482	24.79
Q6F2Y7	Chaperone protein ClpB1	protein folding	0.295394	0.169178	-0.363457	0.368024	912	100.834	6.25244	23.79
Q8S9S4	IAA-amino acid hydrolas	hormone	-1.68249	1.61562	-0.40288	0.553901	442	47.105	6.03662	21.27
Q6Z129	Os07g0158300 protein	expression reguration	-0.0742977	0.273527	-0.419472	0.737517	348	37.5765	4.64014	8.91
P51431	Ubiquitin-40S ribosomal protein	ribosomal protein	-0.297265	0.10444	-0.343006	0.279576	155	17.6715	9.80322	34.84
Q6YWQ9	Mitochondrial aldehyde dehydrogenase	carbohydrate metabolism	0.887167	0.358836	1.74471	1.23865	421	45.4544	6.30322	5.46
Q9FE01	L-ascorbate peroxidase 2	secondary metabolism	-0.819719	0.419679	-0.344006	0.333191	251	27.1006	5.36377	5.18
Q0DN53	Os03g0774300 protein	unknown	0.395091	0.66444	-0.476131	0.833298	348	40.4395	8.63135	15.52
Q5NAR8	Purine rich element binding protein	expression reguration	0.867192	0.232707	-0.712089	1.25438	336	36.6013	6.02393	9.52
Q0DPW7	3-isopropylmalate dehydrogenase	amino acid metabolism	-0.170485	0.101503	-0.320441	0.0573841	389	41.1972	5.40186	26.99
Q6EU14	Protein argonaute 1A	expression reguration	0.80829	0.0929927	-0.454827	0.899126	1082	120.373	9.39307	1.2
Q6H6P8	SBE3	starch	-0.461825	0.0325419	-0.319583	0.0685913	825	92.6983	6.07471	45.21
Q8H813	Caleosin	lipid metabolism	0.310889	0.746663	-0.338367	0.304677	271	29.9233	9.34912	16.97
Q84TA1	Heat shock cognate 70 kDa protein	HSP	-0.0218859	0.157272	-0.345475	0.347253	649	71.2672	5.21143	26.04
Q7F5L2	Os01g0196600 protein	nucleotide metabolism	0.302293	0.575068	-0.358917	0.50918	479	52.1653	5.2749	4.59
Q10LT8	Vacuolar sorting receptor 1	membrane traffic	0.218691	0.0804788	-0.349526	0.393525	628	69.9365	5.65576	8.12
P17784	Fructose-bisphosphate aldolase c	Glycolysis	-0.578937	0.0470494	-0.322412	0.212012	358	38.8391	7.32764	40.5
Q67IX6	Protein disulfide isomerase	protein folding	-0.0105473	0.0645732	-0.31664	0.196135	563	62.2144	4.93213	42.81
Q7FAY6	UDP-arabinopyranose mutase 2	cell wall	-0.103235	0.521817	-0.425859	0.706486	347	38.8816	6.44287	27.67
Q6YXZ6	Beta-1,3-glucanase	cell wall	-0.055902	0.195221	0.179009	0.409866	489	53.3402	5.46533	16.56
Q6YY47	GPI-anchored protein	cell signaling	-0.591997	0.278115	-0.177481	0.692285	749	81.0329	6.0874	10.28
Q9FU74	Os01g0143800 protein	unknown	0.467247	0.0128776	-0.308483	0.171705	275	29.7887	4.56396	15.27
C7J3H9	Os06g0498150 protein	unknown	-0.383352	0.0200203	-0.316255	0.310056	109	12.403	6.96143	27.52
Q6YY64	60S ribosomal protein L6	ribosomal protein	0.587809	0.227018	1.82932	1.17139	219	24.2432	10.1108	21
Q42456	Aspartic proteinase oryzasin-1	protein metabolism	0.513492	0.262936	-0.391312	0.690769	509	54.0389	5.32568	20.24
Q8H530	Beta-alanine synthases	amino acid metabolism	-0.150242	0.00492486	-0.351277	0.53921	413	45.6838	6.46826	16.95
Q6Z0F0	GEKO1	amino acid metabolism	-0.0774574	0.24308	-0.692581	0.105013	316	34.0395	6.40479	8.23
Q6Z0G0	GrpE protein	HSP	0.485231	0.610108	-0.543791	0.279921	311	33.6982	5.35107	10.61
Q6Z0I0	Seed maturation protein	strage protein	1.31779	0.621653	1.49748	0.303851	150	15.1543	9.12939	32
Q6ZFT5	Ribose-phosphate pyrophosphokinase 4	nucleotide metabolism	-0.265243	0.388512	-0.294122	0.261346	325	36.1257	6.78564	27.69
Q6Z0Y8	Uncharacterized protein	unknown	-1.4956	0.307271	-1.81554	0.386011	306	34.5993	6.40479	9.15
Q0IMS5	Nucleoside diphosphate kinase 1	nucleotide metabolism	-0.569704	0.328763	-0.418618	0.869511	220	23.4553	9.45166	26.36
Q6ZBK6	Stress related-like protein interactor	stress related	0.497669	0.393749	-0.27287	0.263226	452	50.8263	9.39307	3.1
Q6Z0Z1	Uncharacterized protein	unknown	0.403506	1.112	-0.364368	0.475129	337	35.6581	5.52881	12.17
Q69P84	Aldehyde dehydrogenase	carbohydrate metabolism	-0.206104	0.120408	-0.262188	0.126619	509	54.4669	7.06396	28.09
Q6Z1G7	Dehydrogenase E1 component subunit beta-1	TCA Cycle	1.0902	0.156513	2.16403	1.29997	374	39.9193	5.36377	3.74
P0C030	Ubiquitin-NEDD8-like protein	ubiquitin proteasome	-0.230877	0.208643	-0.284216	0.347659	153	17.1192	6.06201	33.99
Q6EUS6	Aspartate aminotransferase	amino acid metabolism	0.014845	0.1134	-0.26573	0.206701	432	48.077	7.97217	33.1
Q6L5I4	Aldehyde dehydrogenase	carbohydrate metabolism	0.286147	0.335902	-0.499029	0.995782	513	56.365	8.44092	11.89
Q2R3E0	Glycosyl hydrolase	protein metabolism	0.250434	0.0324282	-0.278532	0.320802	1020	114.086	6.30322	23.82
Q5VRX8	tRNA-glutamine synthetase	amino acid metabolism	-0.789154	0.378	-0.256645	0.119233	796	89.8471	6.55127	1.01
Q9LST6	Proteasome subunit beta type-2	ubiquitin proteasome	0.171801	0.0869794	-0.256647	0.140895	212	23.4629	5.64307	30.19
Q0DN24	Os03g0780500 protein	nucleotide metabolism	-0.550755	0.366347	-0.274106	0.351249	220	22.9237	8.67529	29.55
Q6Z1J6	GTP-binding protein	ribosomal protein	-0.539391	0.451582	-1.30312	0.520036	394	44.3049	6.75635	27.66
Q69TW4	Sterol carrier protein 2	lipid metabolism	0.867562	0.402919	-0.305811	0.513907	122	13.256	9.30518	20.49
Q6ZLN7	Polygalacturonase	protein metabolism	0.220761	0.0946254	-0.230939	0.0781811	446	48.3031	6.03662	2.02
P52428	Proteasome subunit alpha type	ubiquitin proteasome	0.538883	0.647224	-0.253127	0.316128	270	29.6117	5.5415	20
Q93X08	UDP-glucose pyrophosphorylase	cell wall	-0.193443	0.0958799	-0.248519	0.31214	469	51.6502	5.59229	63.75
P35681	Translationally-controlled tumor protein	redox	-0.132217	0.0257531	-0.269421	0.444102	168	18.9345	4.67822	26.79
Q6Z3N3	villin	cell skeleton	0.0685932	0.25169	0.967221	0.814265	911	102.594	5.78271	7.9
Q10RZ3	60S ribosomal protein L21	ribosomal protein	0.133864	0.636371	-0.446084	1.04149	164	18.6871	10.4038	15.85
Q0J8G4	Fructokinase-2	Glycolysis	-0.357496	0.0171714	-0.226058	0.248293	336	35.494	5.17334	15.48
Q6MWE2	B1358B12.15 protein	cell signaling	0.304265	0.242348	-0.215397	0.115907	287	30.7832	7.56201	18.12
Q9FTG9	Taxadienol acetyl transferase	unknown	0.0548062	0.384722	-0.214096	0.105765	424	45.6763	5.24951	6.6
Q10MD1	Adenylosuccinate lyase	nucleotide metabolism	-0.179767	0.332591	-0.248208	0.48146	543	60.1438	6.20166	11.6
Q0IMT5	Os12g0543600 protein	redox	0.0478591	0.172725	-0.243769	0.389558	558	59.3008	9.12939	12.54
Q6ZL16	Os07g0573800 protein	unknown	0.172188	0.250784	-0.228331	0.2978	342	36.895	8.646	35.09
Q65XC3	Os05g0529200 protei	lipid metabolism	0.407965	0.103451	-0.230908	0.332262	242	25.4344	8.19189	9.5
Q2QNF3	60S ribosomal protein L2	ribosomal protein	-0.371814	0.386154	-0.208112	0.151498	261	28.2319	10.9897	16.48
Q69T51	Erwinia induced protein 1	cell wall	0.126157	0.419763	-0.223278	0.299551	409	40.478	4.95752	6.36
Q6Z4E4	Methylmalonate semi-aldehyde dehydrogenase	amino acid metabolism	-0.0244247	0.211665	-0.433072	0.190309	534	57.2101	6.354	39.14
Q8RYZ1	Cytosolic factor-like protein	membrane traffic	-0.86203	0.220038	-0.248825	0.477647	613	66.4168	4.66553	16.15
P35686	40S ribosomal protein S20	ribosomal protein	0.331145	0.508134	-0.38753	0.971493	128	14.0375	9.43701	19.53
Q7X8R5	Thioredoxin M2	redox	0.0561895	0.22255	-0.243037	0.463129	180	19.1347	8.96826	15
Q5JMR9	Thioredoxin Y	redox	0.295497	0.238908	-0.326719	0.768282	168	18.1696	9.31982	7.14
Q53NM9	DnaK-type molecular chaperone	protein folding	-0.141104	0.0257877	-0.222891	0.373072	649	71.1402	5.21143	33.13
Q6Z4N6	NADH dehydrogenase	redox	0.644266	0.134568	0.938694	0.655236	343	38.5039	7.26904	35.86
Q6Z7L1	DnaK-type molecular chaperone	protein folding	0.556391	0.205732	-0.21649	0.39657	679	72.8527	5.59229	10.31
Q6K548	Mitochondrial outer membrane protein porin 1	protein translocation	0.299399	0.0368241	-0.308941	0.741492	274	29.2021	7.66455	13.5
Q6Z7B0	Dnak-type molecular chaperone	protein folding	-0.24014	0.0611422	-0.207111	0.400935	665	73.3449	5.18604	55.04
Q6ITC5	Cell death-related protein	protein metabolism	0.039122	0.187319	-0.424035	1.1546	128	14.4635	6.59521	27.34
Q10Q09	Diphosphonucleotide phosphatase 1	nucleotide metabolism	0.2513	0.0427453	-0.258044	0.637245	615	68.0912	6.30322	22.76
Q7XUG1	Malate synthase	amino acid metabolism	0.481345	0.150391	-0.171029	0.188704	567	62.5998	7.13721	17.11
Q6Z4W7	Phytocyanin-related protein	unknown	0.501331	0.0305867	1.49272	0.333425	193	19.2619	8.33838	16.58
Q0J7Y5	Os08g0154700 protein	ribosomal protein	0.204581	0.158549	-0.161004	0.209923	93	10.7306	7.44482	60.22
Q6Z537	Ribosomal protein	ribosomal protein	0.575803	0.117288	2.93896	1.09924	118	13.6258	11.4878	26.27
Q10NA9	70 kDa HSP	HSP	-0.0897369	0.220052	-0.193395	0.460362	650	71.0559	5.21143	20.92
Q65XN1	Os05g0543200 protein	unknown	-0.0605878	0.333074	-0.207637	0.555639	544	59.599	4.61475	6.8
Q6Z6M4	Isocitrate lyase O	Glyoxalase System	1.3899	0.295457	0.185194	0.261806	572	63.0115	7.2251	15.73
Q5ZB95	Cyanobacteria-specific protein	unknown	-0.470562	0.150293	-0.225899	0.630626	283	31.0139	7.31299	18.73
Q6Z744	Dihydroorotate dehydrogenase	nucleotide metabolism	-0.197853	0.0623113	-0.133268	0.128354	414	45.2799	6.72705	23.67
Q75GB0	Glyoxidase	amino acid metabolism	-0.0523723	0.182797	0.503843	0.415514	263	29.5489	5.08447	42.59
Q9LX04	Os06g0104300 protein	redox	-0.17928	0.282001	-0.126467	0.1293	593	65.7087	6.55127	18.72
Q43008	Superoxide dismutase [Mn]	redox	-0.0505858	0.0953973	-0.123155	0.0623438	231	24.9819	7.02002	27.27
Q6L509	Hsp70	HSP	-0.172038	0.0181793	-0.148357	0.356341	646	70.7909	5.21143	32.97
Q53LQ0	Protein disulfide isomerase	protein folding	0.427843	0.133086	-0.117737	0.105123	512	56.8191	5.12256	50.98
Q75GR8	Inosine-uridine preferring nucleoside hydrolase	nucleotide metabolism	-0.316774	0.120936	-0.411955	0.138017	258	27.6076	6.80029	13.57
Q943K7	70 kDa HSP	HSP	-0.131858	0.0284521	-0.141413	0.391993	648	70.907	5.21143	32.87
Q8LIJ9	SH3(Src homology) domain-containing protein	membrane traffic	-0.724747	1.02989	-0.135652	0.439283	348	38.867	7.32764	4.02
Q8H3S1	Fasciclin-like arabinogalactan-protein	membrane traffic	-0.266063	0.112726	-0.112568	0.250051	415	43.6268	8.23584	39.52
Q0JKM8	Uncharacterized protein	protein metabolism	0.927441	0.144267	-0.106801	0.194191	522	55.7891	7.04932	21.46
Q84TB3	Actin-depolymerizing factor 4	cell skeleton	-0.152372	0.198698	-0.115776	0.297154	139	15.936	6.03662	6.47
Q75GX9	Cupin family protein	strage protein	1.14527	0.0967293	-0.304941	0.0360501	562	63.3891	8.1333	48.75
Q67VM2	Tryptophan synthase beta chain	amino acid metabolism	0.22748	0.25178	-0.123645	0.418255	485	52.7269	7.54736	7.84
Q5N9F3	BolA-like protein	stress related	0.438053	0.655987	-0.134142	0.517175	94	9.87702	5.78271	20.21
Q6K669	Leucine aminopeptidase 2	protein metabolism	0.0136783	0.129591	-0.131279	0.459565	598	61.7799	8.104	24.25
Q2QS11	Bifunctional aminoacyl-tRNA synthetase	amino acid metabolism	-0.19352	0.107194	-0.0913279	0.223673	510	57.9133	7.04932	39.61
Q5ZCV1	Dehydroquinate dehydratase	secondary metabolism	1.52999	0.0799941	-0.129036	0.546715	509	54.4742	6.22705	1.96
Q75H72	Oxidoreductase, aldo/keto reductase	unknown	-0.718527	0.416502	-1.47093	0.318728	405	45.6353	8.03076	3.46
Q2KNB9	Hexokinase-2	Glycolysis	-0.289584	0.0926366	-0.0932411	0.309521	494	53.5919	6.11279	3.85
Q0D5W6	Protein translation factor	expression reguration	0.145145	0.211183	-0.0738993	0.0143395	115	12.7236	8.79248	11.3
Q75GT3	Chaperone protein ClpB2	protein folding	0.0591285	0.106135	-0.0812607	0.199891	978	108.918	6.62451	20.76
Q653F6	T-complex protein 1 theta chain	protein folding	-0.481078	0.0919931	-0.233086	0.988721	560	60.2272	6.56592	6.07
Q75HJ3	TCP-1/cpn60 chaperonin family protein	protein folding	-0.37936	0.132736	-0.471151	0.284166	546	58.7463	5.42725	6.96
Q6ZAE3	Ethylene-responsive transcriptional coactivator	unknown	0.157502	0.379058	-0.109556	0.454593	142	15.6193	9.94971	16.2
Q6H806	Ubiquitin fusion degradation protein	ubiquitin proteasome	0.274864	0.118949	-0.0628603	0.0256356	315	35.1215	6.02393	11.43
O64437	Inositol-3-phosphate synthase	carbohydrate metabolism	0.303877	0.155624	-0.293029	1.18804	510	56.2285	5.65576	3.33
Q0D9G9	Os06g0716700 protein	protein folding	-0.136258	0.178725	-0.0648699	0.145591	810	92.7612	4.98291	12.22
Q6ZBZ8	Uncharacterized protein	unknown	-1.09466	1.50525	-0.0601027	0.0577306	226	23.2106	7.88428	3.54
Q9FU80	Os01g0143300 protein	unknown	0.897327	0.10718	-0.163779	0.718162	264	29.4185	4.61475	6.44
Q0J5Y3	Os08g0389500 protein	unknown	-1.21882	1.23483	-0.0677389	0.250507	1453	160.393	9.01221	0.62
Q75HX0	Actin	cell skeleton	0.216593	0.308946	-0.378167	0.13221	376	41.5807	5.47803	32.71
P0C522	ATP synthase subunit alpha	ATP synthasis	0.131722	0.0459913	-0.204382	0.81636	509	55.3389	6.1001	27.5
Q10G56	Ornithine aminotransferas	amino acid metabolism	-0.0241291	0.0564864	-0.0650123	0.269406	473	51.4094	7.60596	18.6
Q0E4G1	Os02g0120900 protein	secondary metabolism	-0.299027	0.132374	-0.108153	0.606542	371	39.334	9.02686	6.47
Q75IK4	Lipase	lipid metabolism	0.676677	0.864355	-0.597395	0.907291	361	38.9333	8.52881	18.56
Q75IX4	MAP3K-like protein kinase	kinase/phosphatase	-0.0868624	0.141485	-0.0704699	0.363623	360	38.7687	5.50342	12.5
Q6ZFT9	Diphosphate-fructose-6-phosphate 1-phosphotransferase	Glycolysis	-0.000779765	0.135603	-0.036807	0.0848011	617	67.0561	7.10791	15.72
Q75J18	60S ribosomal protein L13a	ribosomal protein	0.196728	0.527631	-0.0591328	1.74057	206	23.601	10.3013	14.08
Q67X37	Salt tolerance protein 5	stress related	-0.0439986	0.600094	-0.0747679	0.420373	308	34.2474	5.74463	15.26
P55142	Glutaredoxin-C6	redox	1.28678	0.0768447	-0.0461775	0.228639	112	11.7671	6.03662	65.18
Q0DDE3	SS 2	starch	-0.756228	0.0262751	-0.197621	0.91172	810	88.3202	5.50342	11.73
Q5Z7N1	Calcium-binding EF hand protein	cell signaling	0.0435636	0.0685057	-0.0560139	0.320317	1188	128.874	5.49072	0.59
Q5VRY1	18.0 kDa class II HSP	HSP	1.04054	0.201447	-0.0749699	0.443296	166	18.0193	5.74463	21.08
Q53K18	Uncharacterized protein	unknown	-0.0491446	0.298342	-0.0789812	0.467047	103	11.5603	5.89697	16.5
Q10LW8	Hydroxyacylglutathione hydrolase	redox	0.0531332	0.219605	-0.0260027	0.0830004	258	28.5443	5.64307	19.77
Q6H660	Stress-induced protein sti1	stress related	-0.272105	0.101615	-0.0755458	0.479179	578	64.8737	6.37939	36.16
Q69RC4	Autophagy-related protein 8A	membrane traffic	-0.0267619	0.268751	-0.0146891	0.124704	119	13.6552	8.82178	9.24
Q688M7	Uncharacterized protein	unknown	0.403696	0.901665	-0.0130288	0.16731	444	50.4619	5.61768	2.48
Q75L10	Inorganic pyrophosphatase	kinase/phosphatase	0.308964	0.434578	-0.650341	0.918897	216	24.2095	6.07471	19.44
Q8RZU9	SUMO protein	ubiquitin proteasome	0.683624	0.35536	-0.331403	1.15658	101	11.0014	5.24951	34.65
A3AHG5	OsLEA17	LEA protein	1.25384	0.193898	0.984354	0.412333	344	36.7692	6.82959	21.22
Q42971	Enolase	Glycolysis	-0.516447	0.0561754	0.00367194	0.0522602	446	47.9424	5.56689	58.74
Q65XV6	Amino acid selective channel protein	transpoter	0.165234	0.201075	-0.0305408	0.414051	146	15.6059	8.60205	41.78
P17070	Proliferating cell nuclear antigen	nuclear protein	-0.704392	0.471115	-0.0574297	0.55444	263	29.2525	4.75439	32.32
Q5JKV3	Glutamate carboxypeptidase	protein metabolism	-0.171295	0.182864	7.79453e-05	0.216876	728	78.8748	5.60498	6.46
Q75LE3	Steroleosin-B	lipid metabolism	1.59512	0.227403	0.982136	1.41998	355	39.1161	6.66846	7.61
Q75LL0	stress-related protein	stress related	0.437608	0.607362	0.51603	1.68023	182	18.9057	6.93213	30.22
Q8LJJ9	Acyl-[acyl-carrier-protein] desaturase 1	lipid metabolism	-0.552651	0.178835	-0.592504	2.01173	381	42.9155	7.09326	6.56
Q10J94	Cysteine proteinase inhibitor 8	inhibiter	-0.169436	0.335754	0.0141628	0.135289	123	12.8706	8.68994	21.14
Q8H5N9	Aquaporin PIP2-1	transpoter	-0.436758	0.323123	-0.224368	1.12648	290	30.2658	8.42627	18.28
Q69TB0	Ubiquitin-conjugating enzyme family protein	ubiquitin proteasome	0.0609811	0.213818	0.0204269	0.0383826	148	16.6892	6.93213	8.11
Q8H822	Glucan endo-1,3-beta-glucosidase	protein metabolism	0.125059	0.0329606	-0.144713	0.885993	504	53.7729	5.70654	8.33
Q7XUW5	23.2 kDa HSP	HSP	-0.661115	0.00752033	0.0107983	0.253666	215	23.2138	5.5415	22.33
Q6K678	Uncharacterized protein	unknown	0.130009	0.212612	-0.00218927	0.390915	210	23.9979	4.89404	11.43
Q93XI4	N-carbamoylputrescine amidase	secondary metabolism	-0.138341	0.506599	-0.23927	1.0971	301	33.4418	5.43994	28.57
Q75LS2	5-hydroxyisourate hydrolase	amino acid metabolism	-0.255199	0.366132	-0.827217	0.549915	309	33.619	7.54736	12.62
Q9AYP4	40S ribosomal protein S10	ribosomal protein	0.359298	0.135905	-0.00147929	0.399788	183	20.2502	9.75928	21.31
Q6H4L2	Elongation factor 2	ribosomal protein	0.182487	0.102117	0.0377149	0.0925351	843	93.9605	6.16357	20.17
Q67UF5	Protein disulfide isomerase	protein folding	0.246154	0.111938	-0.0229755	0.542465	441	47.3043	5.57959	26.08
Q75M67	Ripening regulated protein	HSP	0.135522	0.28328	0.729885	0.45419	173	19.3133	4.4624	19.65
Q2QVC1	Argininosuccinate synthase	amino acid metabolism	0.145612	0.28718	-0.049923	0.652438	481	52.1597	7.04932	17.67
P41095	60S acidic ribosomal protein P	ribosomal protein	0.664399	0.227732	0.00852414	0.381163	319	34.3561	5.49072	22.88
Q7EZD2	Os08g0158500 protein	unknown	0.332455	0.282715	-0.236415	1.06619	377	41.9018	7.51807	3.98
P93438	S-adenosylmethionine synthase 2	amino acid metabolism	0.24135	0.323169	-0.0670906	0.745173	394	42.8736	6.04932	19.04
Q5QLC2	Homoserine dehydrogenase	amino acid metabolism	-0.183891	0.548775	0.0460023	0.0991445	187	20.6464	6.72705	32.62
Q9LST4	Proteasome subunit beta type	ubiquitin proteasome	0.715452	0.099334	0.0418982	0.215878	256	28.4583	7.60596	18.36
Q7F280	Isocitrate dehydrogenase	TCA Cycle	-0.277709	0.28642	-0.182889	0.347402	412	46.0135	6.80029	31.8
Q6YT00	Proteasome subunit alpha type-7-A	ubiquitin proteasome	0.292646	0.172928	0.0388954	0.263632	249	27.2791	7.43018	17.67
P93407	Superoxide dismutase [Cu-Zn]	redox	-0.0738404	0.197652	0.0108717	0.437182	211	21.2879	6.25244	17.06
Q7F1H3	Blue copper-binding protein	redox	0.0419382	0.199272	0.0466059	0.19512	178	19.1984	8.5874	17.42
Q2QXM4	Ser/Thr protein phosphatase	kinase/phosphatase	0.184121	0.0804623	0.0614646	0.14387	445	48.379	6.66846	6.29
Q7F8Y3	OSJNBb0116K07.9 protein	Glycolysis	-0.287473	0.584329	-0.445613	0.471284	503	53.4121	7.31299	23.06
Q0JCA4	Os04g0482800 protein	ribosomal protein	-0.594863	0.752865	0.0575813	0.308243	661	72.9344	5.10986	13.01
Q7XDC8	Malate dehydrogenase	TCA Cycle	-0.320222	0.0456039	0.0888091	0.115964	332	35.5461	6.0874	56.02
Q0J5V5	Aminopeptidase M1-B	protein metabolism	0.0931412	0.133937	0.0892141	0.161458	875	97.842	5.38916	22.17
Q7XCL2	Uubiquitin protein	ubiquitin proteasome	-0.350079	0.624924	-0.00759895	0.658332	575	59.2766	4.83057	7.13
Q6H7E4	Thioredoxin M1	redox	0.30195	0.430095	0.00120742	0.670022	173	18.5777	8.99756	9.83
P42862	Glucose-6-phosphate isomerase	Glycolysis	-0.148431	0.0779505	0.0975349	0.0639622	567	62.4844	7.28369	25.4
Q75I94	Beta-glucosidase 8	cell wall	-0.287352	0.12748	0.0816575	0.271221	568	63.0584	7.00537	29.75
P42863	Glucose-6-phosphate isomerase	Glycolysis	-0.0852312	0.240587	0.0863277	0.232587	567	62.3291	6.93213	29.45
Q8RZW7	Selenium binding protein	unknown	0.538239	0.589048	0.097752	0.0986108	482	53.1024	6.07471	12.86
Q0DFU5	Os05g0569500 protein	unknown	0.698209	0.634067	0.0635367	0.40152	238	26.3971	5.96045	26.89
Q8RUI4	NAC transcription factor	expression reguration	0.311008	0.0679741	-0.0191946	0.703203	202	22.0789	4.55127	47.52
Q6Z5N4	Pyruvate dehydrogenase E1 component subunit alpha-1	Glycolysis	0.360547	0.15662	0.0818393	0.302838	390	42.6746	7.76709	28.72
Q69XJ9	Os06g0602600 protein	unknown	0.931936	0.0758535	0.0379642	0.517153	132	14.5976	5.60498	43.18
Q84PB3	Eukaryotic translation initiation factor isoform	ribosomal protein	0.259076	0.335164	0.0185573	0.644021	793	86.967	7.51807	3.66
Q5QNE8	4-methyl-5(B-hydroxyethyl)-thiazol monophosphate biosynthesis enzyme	protein metabolism	0.249433	0.0769901	0.00231909	0.783016	426	45.0747	6.30322	1.64
Q7FAM9	Os04g0601700 protein	vATPase	-0.688497	0.37855	-0.752278	0.274579	110	12.2674	8.49951	14.55
Q6F361	Malate dehydrogenase	TCA Cycle	-0.209864	0.13461	0.0755874	0.390293	340	35.4137	8.104	54.41
Q10LR9	Uroporphyrinogen decarboxylase	secondary metabolism	-0.0978164	0.09137	0.0744623	0.416497	390	42.8172	6.56592	3.85
Q7G6D8	Uncharacterized protein	unknown	0.801711	0.0792527	1.11126	1.2729	117	11.3187	4.79248	29.91
Q0J0H4	Pyruvate dehydrogenase E1 component subunit beta-2	Glycolysis	0.557699	0.194445	-0.195241	1.28713	376	40.2256	5.49072	7.98
Q10P60	26.7 kDa HSP	HSP	0.34357	0.259293	0.0952261	0.309112	240	26.6475	7.35693	33.33
Q75G91	40S ribosomal protein S3	ribosomal protein	0.317888	0.0906277	0.117647	0.0363578	228	25.4186	9.5249	21.93
Q6ZBX8	Aminopeptidase	protein metabolism	-0.448026	0.321699	0.0553572	0.512464	875	97.9701	5.65576	20
Q7Y0F2	Nucleoredoxin	protein folding	-0.39845	0.694001	0.00355114	0.830835	581	64.3811	4.93213	7.75
C7J6V3	Os09g0482300 protein	LEA protein	0.975286	0.450301	1.28993	0.834383	112	11.8828	6.3667	53.57
Q7XB60	zeta-carotene desaturase	secondary metabolism	-0.878674	1.36911	-0.59035	2.21072	576	63.4867	8.41162	3.3
Q7X5X9	Os04g0444600 protein	unknown	-0.771439	0.272268	-0.461338	0.138133	425	47.5671	6.17627	11.53
Q5QMK7	Phosphoglycerate mutase	Glycolysis	-0.00216301	0.113596	0.120749	0.249773	559	60.7519	5.68115	52.77
Q7X7N2	Arginase 1	amino acid metabolism	-0.910161	0.16226	-0.546268	0.0681788	340	36.9211	6.31592	15.59
Q7XPW7	Anamorsin homolog 2	cell signaling	0.153701	0.941028	0.13485	0.159425	264	27.6331	5.021	5.68
Q9LGL5	pyruvate decarboxylase	Glycolysis	0.219945	0.582409	0.0794872	0.511403	597	64.0993	6.48096	8.88
P48489	Serine/threonine-protein phosphatase PP	kinase/phosphatase	0.224653	0.0442932	0.127952	0.288933	322	36.1429	5.19873	15.22
Q10MQ2	LL-diaminopimelate aminotransferase	amino acid metabolism	-0.197588	0.241043	-0.228367	1.23159	464	49.8263	8.41162	16.38
Q0J771	Os08g0224900 protein	lipid metabolism	-0.0512758	0.257817	0.136031	0.202396	217	24.2639	5.07178	10.14
Q8H7N0	Alcohol dehydrogenase	carbohydrate metabolism	0.913514	0.374291	0.135576	0.244694	360	38.8183	5.21143	6.11
Q6ZI51	Eukaryotic translation initiation factor	ribosomal protein	0.00242941	0.170511	0.135019	0.293915	519	55.7106	9.14404	3.08
P14614	Glutelin type-B 4	strage protein	0.532267	0.168024	0.149949	0.15189	500	56.7827	8.79248	36.6
P92683	Cytochrome c oxidase subunit Vb	cytochrome	-0.360702	0.444031	0.108696	0.459718	169	18.0358	5.14795	15.38
Q0DS36	Os03g0336100 protein	strage protein	0.934797	0.104632	0.150946	0.212401	337	36.8027	8.17725	31.75
Q5JNJ5	Early nodulin-like protein	unknown	-0.813118	1.22118	0.160553	0.0704883	237	24.9062	5.07178	5.49
Q7X834	pullulanase	starch	-0.100819	0.0724653	-0.0373086	0.0974412	954	106.405	6.25244	46.33
Q53Q73	Calcineurin phosphoesterase	kinase/phosphatase	0.128693	0.0329932	0.146562	0.278711	439	47.7865	6.32861	7.29
Q6K6Z4	KH domain-containing protein NOVA	expression reguration	-0.442946	0.181708	0.15131	0.330768	343	36.6955	6.65381	11.95
Q9SLX0	Importin subunit alpha-1b	nuclear protein	0.00682162	0.118684	0.121822	0.516399	534	58.5299	5.31299	23.78
Q7FAX1	Peroxygenase	lipid metabolism	0.303522	0.193221	0.166111	0.26212	244	27.3971	6.44287	18.03
Q84P96	3-ketoacyl-CoA thiolase	lipid metabolism	0.340539	0.331003	-0.0614889	0.991783	448	46.8	8.14795	13.84
Q0DJC0	Os05g0302700 protein	protein translocation	0.384903	0.349053	0.165105	0.291908	380	40.951	9.74463	3.16
Q10PB3	Translocase of chloroplast 34	protein translocation	0.83031	0.454985	0.0366155	0.865156	327	36.2581	9.14404	5.5
Q6ZK11	Phosphoribosylglycinamide formyltransferase, chloroplast	nucleotide metabolism	0.0451871	0.0499708	0.167434	0.299441	290	31.1323	8.19189	9.66
Q7X8F9	Os04g0587200 protein	inhibiter	0.256681	0.275569	0.0588946	0.456826	186	19.5128	4.80518	20.43
Q6ZFH9	Glycerophosphoryl diester phosphodiesterase 2	lipid metabolism	-0.109872	0.030666	0.0901712	0.681191	778	83.526	5.63037	24.55
Q7X9A7	60 kDa chaperonin alpha subunit	protein folding	-0.151587	0.114165	-0.410148	0.141141	584	61.3628	5.46533	50.51
Q7XBW0	Inositol phosphate kinase	carbohydrate metabolism	-0.818561	0.32741	-1.99146	0.801748	342	38.0485	6.52197	18.13
Q69T78	Pyrophosphate--fructose 6-phosphate 1-phosphotransferase alpha subunit	Glycolysis	-0.115165	0.195512	0.16689	0.410916	617	67.0703	7.25439	32.41
Q65WT5	60S acidic ribosomal protein	ribosomal protein	0.563509	0.319236	0.143902	0.507308	113	11.5918	4.27197	46.9
Q0DA75	Os06g0671900 protein	cell skeleton	0.769804	0.519538	0.163444	0.413345	433	48.433	4.76709	7.62
Q2R4A1	40S ribosomal protein S5	ribosomal protein	0.0410825	0.522948	-0.107608	1.14153	199	22.1928	9.70068	17.09
Q6ZCV7	HSP	HSP	-0.485338	0.250854	0.187164	0.276661	785	88.2927	5.09717	16.43
O23877	Ferredoxin--NADP reductase	redox	0.311816	0.804311	0.0425862	0.876167	378	41.788	8.70459	15.08
Q2QNF7	Diaminopimelate epimerase	amino acid metabolism	0.0334857	0.649561	0.0385965	0.904895	354	37.806	6.68311	9.32
Q8W1L6	Peroxisomal fatty acid beta-oxidation multifunctional protein	lipid metabolism	1.08359	0.37291	0.194922	0.251903	726	78.4103	8.98291	16.67
Q2QMK8	Pyridoxal kinase	secondary metabolism	-0.304226	0.052504	0.205553	0.178387	309	34.0389	6.30322	4.53
Q7XC37	Nucleoside diphosphate kinase 1	nucleotide metabolism	-0.274181	0.166518	-1.46667	0.337617	151	16.7688	7.50342	57.62
Q6K7K6	Glutelin	strage protein	0.486173	0.0953427	0.216358	0.0212104	510	57.084	8.74854	29.02
Q6ZFX8	Growth regulator	protein folding	-0.198436	0.4288	0.200996	0.272441	902	99.3093	5.40186	7.65
Q7XD74	Prefoldin subunit 5	protein folding	-0.065652	0.259016	0.666407	0.485471	150	16.6518	8.07471	56
Q7XJW1	OSJNBa0016O02.9 protein	amino acid metabolism	-0.0725777	0.478425	-0.659938	0.0202106	393	42.3828	5.21143	28.24
Q6H6B9	Inositol-1-monophosphatase	carbohydrate metabolism	-0.38583	0.636363	0.22217	0.141984	364	38.8858	6.94678	4.4
Q6Z159	Os07g0438600 protein	inhibiter	0.227975	0.534848	-0.0595577	1.18975	117	12.1133	6.50732	16.24
Q6H713	Glycine decarboxylase complex H-protein	amino acid metabolism	-0.13137	0.212743	0.166143	0.558714	158	17.0474	4.97021	15.19
Q7XK13	OSJNBa0044K18.31 protein	ribosomal protein	-0.112874	0.0877031	0.0808156	0.676924	546	59.0222	6.27783	6.96
Q0JDF0	Os04g0409200 protein	protein metabolism	-0.575672	0.0609789	0.173963	0.530141	331	36.6637	4.81787	16.92
P15280	AGPS2	carbohydrate metabolism	-0.515733	0.197697	0.218135	0.279188	514	56.0686	7.03467	22.57
Q9LI00	6-phosphogluconate dehydrogenase	Glycolysis	-0.0142228	0.203645	0.0826008	0.804378	480	52.6878	6.17627	23.75
Q9LST8	Proteasome subunit beta type	ubiquitin proteasome	0.151261	0.0498348	0.14189	0.74706	272	28.9786	6.93213	9.56
Q6Z387	Lipid transfer protein	lipid metabolism	-0.312979	0.311581	0.0411941	1.08974	207	20.9048	8.32373	4.83
Q7XKK0	ATP-dependent Clp protease	protein metabolism	-2.54922	1.03299	-2.18787	0.942099	259	27.9363	6.60986	12.74
Q0JNS6	Calmodulin-1	cell signaling	0.118286	0.101491	0.0875883	0.795322	149	16.8209	4.27197	35.57
Q7XL39	OSJNBa0056L23.18 protein	unknown	0.352241	1.06028	-2.59398	2.68449	787	90.5001	8.1626	2.67
Q67UE5	Formate--tetrahydrofolate ligase	secondary metabolism	-0.02965	0.137245	0.251068	0.179605	639	68.0691	7.00537	35.84
Q5VQG6	Vegetative cell wall protein	unknown	0.490984	0.773128	0.104633	0.811374	580	61.2521	6.43018	8.28
Q2R223	Embryo-specific protein	unknown	0.90469	0.278493	0.245988	0.294028	392	47.354	6.50732	9.18
Q6ZHP6	Os02g0715400 protein	unknown	0.0464349	0.20105	0.219746	0.422866	101	10.4201	4.55127	43.56
Q0E2E9	Os02g0246300 protein	protein folding	0.320479	0.293134	0.0914012	0.887686	134	15.0851	9.37842	23.88
Q60EF6	Eukaryotic translation initiation factor 3 subunit I	ribosomal protein	0.651897	0.280088	0.0753002	1.0673	326	36.0611	6.1001	8.59
Q8LI30	DBE-1	starch	-0.0318717	0.299888	0.2603	0.168867	594	66.2429	5.8335	7.74
Q6YUA1	Tetratricopeptide repeat (TPR)-containing protein	unknown	-0.0411537	0.106257	0.041562	1.03416	408	44.1233	5.12256	18.87
Q5JMX3	28 kDa heat-and acid-stable phosphoprotein	unknown	0.126008	0.480456	0.245103	0.336289	166	19.1499	7.40088	10.24
Q7F8T6	Tricin synthase 2	secondary metabolism	0.145397	0.205127	0.17165	0.699978	292	32.0122	5.70654	28.08
Q7XL87	OSJNBb0014D23.2 protein	ribosomal protein	0.0824092	0.26917	0.596736	0.648126	45	5.17764	8.52881	68.89
Q6K7P6	Uncharacterized protein	unknown	0.0966347	0.645524	-0.340816	2.02486	414	46.1655	6.15088	6.52
Q5ZE73	Calcium-dependent protein kinase	kinase/phosphatase	-0.877622	0.667398	0.247581	0.381244	713	80.7164	9.64209	6.31
Q42980	Oleosin 16 kDa	lipid metabolism	0.173919	0.221208	0.17339	0.723966	148	15.2491	9.62744	15.54
Q6K2E8	Acetolactate synthase 1	amino acid metabolism	-0.102324	0.193918	0.11094	1.02027	644	69.3489	6.96143	6.83
Q10M12	Os03g0327600 protein	unknown	0.424445	0.2361	0.233221	0.469047	348	38.7978	6.80029	28.16
Q01401	SBE1	starch	-0.113857	0.0318327	0.286925	0.124193	820	93.1768	6.82959	47.93
Q7XLG5	OSJNBa0039C07.11 protein	amino acid metabolism	-0.564891	0.481731	-1.14608	0.560781	673	74.692	6.17627	21.1
Q6EUD7	Phosphoenolpyruvate carboxylase	TCA Cycle	0.655889	0.741434	0.176029	0.832354	968	109.863	6.22705	6.51
Q6AUR2	Nitrogen regulatory protein P-II homolog	unknown	0.0592319	0.0624371	0.292339	0.0509127	212	22.6869	9.90576	11.79
Q2QXY9	2-isopropylmalate synthase B	amino acid metabolism	-0.0306551	0.115382	0.203255	0.618266	635	68.418	6.93213	39.84
Q8GVZ0	Isopentenyl pyrophosphate:dimethyllallyl pyrophosphate isomerase	secondary metabolism	0.0420974	0.332173	0.295824	0.0247444	238	27.3237	5.021	13.87
Q75M05	Dihydrolipoyl dehydrogenase	TCA Cycle	-0.297348	0.108086	-0.0217756	1.29109	590	62.0706	7.82568	11.36
Q0DRP7	Os03g0366000 protein	protein folding	0.00273824	0.263204	0.245282	0.502727	99	10.942	7.25439	31.31
Q33AE4	Phosphoglucomutase, chloroplast	carbohydrate metabolism	-0.413917	0.0967059	0.229975	0.581741	609	66.0717	6.68311	24.63
Q5N821	Formylglycineamide ribotide amidotransferase	nucleotide metabolism	-0.0746592	0.252658	0.179538	0.783132	1419	154.29	5.38916	1.34
Q8H8U5	Protein IN2-1	redox	0.0553586	0.067861	0.294743	0.220553	244	27.344	5.52881	34.43
Q84P97	Mitochondrial outer membrane protein porin 5	protein translocation	0.201325	0.358993	0.305378	0.172339	277	29.4565	9.17334	15.88
Q6Z7V2	24.1 kDa HSP	HSP	0.62439	0.419348	0.312746	0.0509649	220	24.0824	7.50342	12.27
Q2R2T6	Ser/Thr protein phosphatase	kinase/phosphatase	-0.559812	0.124893	-0.0417035	1.50023	294	32.8266	8.30908	3.74
Q9LGQ6	taxadien-5-alpha-ol O-acetyltransferas	secondary metabolism	0.878684	0.0426919	0.310693	0.184422	419	46.1363	5.92236	2.63
Q93VT8	ATP-citrate synthase beta chain protein	ATP synthasis	0.496284	0.15979	0.268672	0.475696	608	66.028	7.6792	15.79
Q7XLP7	Os04g0386600 protein	Glycolysis	-0.241256	0.0448833	-0.61228	0.204577	389	41.2935	5.84619	40.87
Q9SMB1	Spermidine synthase 1	secondary metabolism	-0.185563	0.290866	0.236111	0.649131	323	35.1236	5.40186	19.2
Q5Z858	Light-inducible protein	unknown	0.14908	0.166018	0.278551	0.474179	115	12.0122	5.40186	10.43
Q0J8A4	Glyceraldehyde-3-phosphate dehydrogenase 1	TCA Cycle	-0.557236	0.144454	0.310872	0.278732	337	36.3898	7.10791	41.25
A3AQC6	Os04g0117800 protein	amino acid metabolism	0.474625	0.314123	0.26004	0.561364	434	45.6332	5.69385	25.58
Q7XIM4	GPI-anchored protein	unknown	0.259358	0.22153	0.31507	0.300065	479	50.6772	6.97607	13.36
Q02897	Glutelin type-B 2	strage protein	0.647959	0.0415157	0.32944	0.16909	495	56.0121	8.95361	33.13
Q5QMT0	Beta-glucosidase 1	cell wall	-0.380397	0.486506	0.105629	1.01097	516	57.9641	8.26514	22.67
Q2QWT4	3'(2'),5'-bisphosphate nucleotidase	nucleotide metabolism	-0.00377652	0.145979	0.0948252	1.22416	358	37.457	4.7417	7.82
Q7XM93	OSJNBb0060E08.6 protein	unknown	0.2723	0.255631	-0.00112859	0.111059	414	44.9908	6.41748	3.14
Q5VNW1	Transketolase 1	carbohydrate metabolism	0.0210952	0.162795	0.336683	0.166	633	68.8364	5.65576	4.42
Q5VNT5	AGPL3	carbohydrate metabolism	-0.100429	0.0582596	0.330826	0.231364	514	57.0003	5.74463	40.08
Q0DJB7	Os05g0304400 protein	unknown	-0.0304754	0.0385672	0.343647	0.0418443	445	49.6178	5.84619	28.99
Q84LK3	Betaine aldehyde dehydrogenase	secondary metabolism	-0.266708	0.303657	-0.0314556	1.54092	503	54.6479	5.45264	15.11
Q6ZGV5	60S ribosomal protein L31	ribosomal protein	0.281846	0.121434	0.33657	0.220051	123	14.0526	9.89111	21.14
C7IZ08	Os02g0688200 protein	cell wall	-0.138167	0.20683	0.168597	1.03769	165	17.6379	5.26221	19.39
Q0J0Z5	Os09g0474300 protein	stress related	-0.480105	0.319913	0.347234	0.099586	654	74.7586	8.86572	13.76
Q65XA1	Legumin	unknown	-0.215444	0.113016	0.336571	0.24975	359	38.1706	6.16357	44.29
Q75M32	Peptidyl-prolyl cis-trans isomerase	protein folding	-0.491011	0.382215	0.266848	0.629271	250	26.5737	9.29053	15.6
Q67UZ0	Aminotransferase	amino acid metabolism	0.404808	0.272913	0.324503	0.343984	466	50.6179	7.13721	20.17
Q94DM8	Ubiquitin-fold modifier 1	ubiquitin proteasome	0.886744	0.536073	0.167001	0.866365	102	10.3556	9.61279	21.57
Q5N9Z8	Aspartate aminotransferase	amino acid metabolism	0.0736206	0.192403	0.331077	0.334445	458	48.877	7.81104	21.62
Q8H4X9	GMP synthetase	amino acid metabolism	0.964244	0.265888	0.35587	0.174	544	59.5487	6.53662	2.21
Q654V6	Pyruvate dehydrogenase E1 component subunit alpha-2, mitochondrial	TCA Cycle	-0.0797312	0.08518	0.20248	0.986355	398	43.6272	8.5874	8.29
Q5SNH7	acidic ribosomal protein P2a-2	ribosomal protein	-0.171771	0.465878	0.110933	1.08623	114	11.5996	4.32275	9.65
Q10MW3	Pyruvate decarboxylase isozyme 2	Glycolysis	0.624161	0.220612	0.362189	0.170477	605	64.6774	5.80811	18.68
Q10P35	Enolase	Glycolysis	-0.450002	0.0556085	0.365551	0.125785	445	47.9424	5.46533	48.54
P14323	Glutelin type-B 1	strage protein	0.790851	0.0976478	0.365495	0.143098	499	56.5155	9.14404	39.48
Q6I544	Gamma interferon inducible lysosomal thiol reductase family protein	unknown	0.854329	0.32042	0.353749	0.300097	221	23.1611	8.26514	13.57
Q84ZL7	Pectinesterase	cell wall	-0.643223	1.20402	0.350693	0.41106	600	66.1871	6.81494	9.67
Q10LX5	Os03g0331600 protein	unknown	-0.977052	0.0996606	0.366423	0.272749	145	16.4117	9.53955	22.76
Q7XMA0	Isocitrate dehydrogenase	TCA Cycle	-0.271435	0.114753	-0.128029	0.105462	468	52.3309	8.1626	36.97
Q6ZFU6	Thioredoxin reductase	redox	-0.714546	0.504942	0.192953	1.08558	331	34.6545	6.63916	9.97
Q67UK9	Dehydroascorbate reductase	redox	0.399135	0.656579	-0.314602	2.13823	272	29.6636	7.95752	9.56
Q7XMI6	Eukaryotic translation initiation factor 3 subunit H	ribosomal protein	-0.332146	1.88406	-0.901347	0.0869982	347	39.1313	4.83057	5.19
Q2R1J8	40S ribosomal protein S9	ribosomal protein	0.315985	0.409479	0.276726	0.869898	195	22.6591	10.2866	21.54
Q6K5G8	Glyceraldehyde-3-phosphate dehydrogenase 3	TCA Cycle	-0.45717	0.0162599	0.408314	0.113388	337	36.5449	7.88428	51.34
Q7FAH2	Glyceraldehyde-3-phosphate dehydrogenase 2	TCA Cycle	-0.443627	0.054997	0.410965	0.0943853	337	36.7499	6.81494	43.03
Q5VMA1	Lipase	lipid metabolism	-0.393932	0.11767	0.414012	0.0989591	340	36.3285	7.94287	23.24
Q5Z417	Oligopeptidase B	protein metabolism	0.0765791	0.56128	0.361617	0.570352	746	84.2073	6.16357	3.89
Q9LD54	peroxisomal Ca-dependent solute carrier	transpoter	0.0545656	0.221125	0.0541223	1.23346	381	40.7355	9.56885	6.56
Q948T6	Lactoylglutathione lyase	Glyoxalase System	0.128704	0.086201	0.419042	0.0964119	291	32.5326	5.66846	63.92
Q2QU06	60 kDa chaperonin alpha subunit	protein folding	-0.0544228	0.140207	0.382762	0.426749	578	61.0926	5.21143	28.55
Q10R10	Hydrolase, carbon-nitrogen family protein	unknown	-1.37426	0.568268	0.0251696	1.40866	310	33.6219	5.69385	11.61
A3C0C6	Peptidyl-prolyl cis-trans isomerase	protein folding	-0.579668	0.813598	0.365548	0.502948	154	16.2804	5.37646	17.53
Q9FWV6	Aquaporin TIP3-1	transpoter	0.926385	0.180725	0.375705	0.554795	264	27.4965	8.49951	3.79
Q7XCR6	Cytochrome b5	cytochrome	0.368866	0.479415	-0.215719	2.07566	134	14.7565	4.91943	20.9
Q7XMP6	Os04g0650800 protein	amino acid metabolism	-0.525704	0.67161	-0.315548	0.208998	613	63.9251	7.31299	20.07
Q69QD5	Chaperonin 21	protein folding	-0.051236	0.0550548	0.431763	0.0554369	245	25.4785	6.26514	53.06
Q6ZJ17	Uncharacterized protein	unknown	1.0375	0.433198	0.325499	0.801994	231	24.8657	6.41748	14.29
Q8L4L4	60S ribosomal protein L5-2	ribosomal protein	-0.4328	0.0980911	0.387193	0.493649	304	34.6417	9.01221	18.75
Q7XAL3	Os07g0410100 protein	TCA Cycle	-0.678525	1.41863	0.355036	0.71329	541	58.7352	8.41162	5.18
P07730	Glutelin type-A 2	strage protein	0.553066	0.10159	0.423046	0.29082	499	56.2712	8.66064	27.86
Q7XN06	Glutamate dehydrogenase	amino acid metabolism	-0.392852	0.181953	-0.548022	0.391761	412	44.5937	6.80029	22.57
P28757	Superoxide dismutase [Cu-Zn]	redox	-0.0875148	0.153482	0.371354	0.580684	152	15.0714	6.41748	40.13
Q688K0	GDP dissociation inhibitor	membrane traffic	-0.0503156	0.0521418	0.43587	0.218463	445	49.6658	5.73193	33.93
Q7XN10	OSJNBa0008M17.5 protein	unknown	0.904977	0.182743	0.485101	0.111796	1831	207.427	4.729	11.74
P07728	Glutelin type-A 1	strage protein	0.460577	0.122781	0.449341	0.179371	499	56.2123	8.86572	32.87
Q0DRV6	Superoxide dismutase [Cu-Zn]	redox	-0.0241518	0.0720266	0.410839	0.440851	152	15.2416	6.17627	40.13
P49030	Protein mago nashi	expression reguration	0.156898	0.0643315	0.449946	0.21604	160	18.4183	6.20166	9.38
Q75KR1	Pyruvate, phosphate dikinase 2	Glycolysis	0.117295	0.278104	0.461828	0.0501815	887	96.4909	5.60498	26.16
Q9SDD6	Peroxiredoxin-2F	redox	0.583231	0.42075	0.324336	0.908629	198	20.8607	7.98682	13.64
Q653Y0	Phytocyanin protein	unknown	0.709401	0.0831265	0.0225865	1.52014	279	27.3325	5.21143	7.89
Q0ITS8	60S ribosomal protein L10-1	ribosomal protein	-0.47501	0.0888324	0.368455	0.63974	224	25.3303	10.2427	15.63
Q7XND0	OSJNBb0034I13.15 protein	unknown	-0.309529	0.558414	0.61327	0.829194	1000	111.372	8.01611	3.3
P48494	Triosephosphate isomerase	TCA Cycle	-0.274229	0.167458	0.437916	0.391462	253	27.046	5.49072	42.69
Q7XPE9	OSJNBa0060N03.12 protein	ubiquitin proteasome	0.000768952	0.197261	-0.789601	0.00442443	925	99.8825	5.30029	4.86
Q109R6	Protein CutA 1	expression reguration	0.349853	0.120945	0.454223	0.324749	177	18.7632	9.0415	32.77
P49027	Guanine nucleotide-binding protein subunit beta	expression reguration	0.656378	0.126414	0.115009	1.22294	334	36.209	6.44287	18.26
Q0JGY1	60S ribosomal protein L5-1	ribosomal protein	-0.37964	0.129277	0.473421	0.168728	304	34.7078	9.17334	18.75
Q7XPI5	Os04g0671700 protein	protein metabolism	-0.0998118	0.0840913	1.40009	0.386283	387	41.3025	5.5415	8.27
Q0D840	Thioredoxin H1	redox	0.352765	0.164511	0.491002	0.161434	122	13.1477	5.30029	48.36
Q5Z6T5	Susceptibility homeodomain transcription factor	expression reguration	0.19692	0.0594741	0.498611	0.0129932	165	17.6111	5.52881	9.7
Q9XEA8	Cysteine synthase	amino acid metabolism	0.979121	0.211316	0.480595	0.320636	325	34.285	5.41455	30.77
Q7XPV4	Os04g0683700 protein	unknown	0.113011	1.10019	0.61754	0.101703	518	54.4405	6.99072	3.47
Q6ZFJ9	60 kDa chaperonin beta subunit	protein folding	0.183947	0.0378062	0.501914	0.134235	598	63.7586	5.90967	14.88
Q10KF0	Proteasome subunit alpha type-2	ubiquitin proteasome	0.495221	0.457546	0.505335	0.0703148	235	25.8283	5.47803	31.91
Q6ZG90	ATP synthase	ATP synthasis	0.0062533	0.124864	0.505696	0.084363	240	27.3226	6.93213	27.5
Q40648	Voltage-gated potassium channel subunit beta	transpoter	0.694516	0.554671	0.373135	0.787972	328	36.4266	7.40088	10.06
Q7XQ03	Caleosin	lipid metabolism	1.2219	0.266942	-0.331191	0.45761	243	28.0168	5.87158	32.92
P28752	Tubulin alpha-1 chain	cell skeleton	0.82951	0.767945	0.424575	0.726565	450	49.6225	5.05908	5.78
Q7GD79	GTP-binding nuclear protein Ran-2	nuclear protein	-1.59047	3.15582	-0.0177795	1.71811	221	25.0227	7.12256	18.1
Q8W425	26S proteasome non-ATPase regulatory subunit 6	ubiquitin proteasome	0.00250783	0.177604	0.513194	0.111302	389	44.0568	5.92236	6.94
Q7XEQ3	40S ribosomal protein S17-4	ribosomal protein	1.36025	0.432692	0.51901	0.0526788	141	16.4187	10.1401	61.7
Q84QT9	Pyrophosphate-dependent phosphofructokinase alpha subunit	Glycolysis	-0.678336	1.28059	-0.081294	1.61923	617	67.1114	7.15186	9.08
Q0JCP6	Aldose 1-epimerase	carbohydrate metabolism	0.0625357	0.374099	0.393112	0.779365	380	40.4115	7.94287	16.05
Q69K00	Triosephosphate isomerase	TCA Cycle	-0.176116	0.107931	0.521431	0.0130076	304	32.3727	7.35693	21.05
Q10MS5	40S ribosomal protein S7	ribosomal protein	1.08733	0.124472	0.518395	0.193811	192	22.169	9.78857	29.69
Q7XQ41	OSJNBa0032I19.13 protein	lipid metabolism	0.0877307	0.440967	-0.328483	0.642203	940	106.13	8.36768	1.91
Q2QPH4	Auxin-binding protein	hormone	0.0846116	0.110022	0.466006	0.537772	206	22.4773	6.43018	15.53
Q6YZX6	Aconitate hydratase	amino acid metabolism	0.126526	0.154241	0.52152	0.258237	898	98.0206	6.01123	24.72
Q6K9N6	Succinyl-CoA ligase	TCA Cycle	-0.12142	0.300647	0.489716	0.465218	422	45.0627	6.31592	18.48
Q7XQE6	OSJNBa0070O11.2 protein	unknown	2.94192	1.03866	1.43915	0.152511	1720	189.171	7.25439	0.87
Q7XHZ2	proteomicshosphoglucomutase	Glycolysis	0.0574129	0.110247	0.453865	0.732822	543	58.4392	6.06201	9.02
Q5NAY4	Histidinol dehydrogenase	amino acid metabolism	-0.0944543	0.568856	0.499131	0.482336	473	50.5339	6.46826	14.16
Q2QYK3	Vacuolar protein sorting 26	vATPase	-0.226794	0.843861	0.527885	0.37094	728	80.7691	7.60596	5.63
Q6K635	co-chaperone CGE1 isoform b	protein folding	0.134767	0.149319	0.547595	0.304944	332	36.5347	4.71631	20.78
Q7XQP9	GrpE protein	protein folding	-0.0894647	0.297612	0.206201	0.28353	290	31.4915	7.60596	20
Q6Z6A7	Annexin	unknown	0.651929	0.382448	0.549759	0.38375	314	35.5326	7.25439	28.98
Q851R5	Thioredoxin H2-2	redox	-0.0974734	0.278645	0.587745	0.0103087	134	14.7863	5.97314	41.04
Q9ASP4	Dihydrolipoyl dehydrogenase	TCA Cycle	-0.1152	0.0480105	0.406358	0.971837	503	52.6097	7.53271	33.8
Q10P27	40S ribosomal protein S20	ribosomal protein	-0.0830008	0.325529	0.594295	0.0264855	127	13.9496	9.46631	20.47
Q8H8B0	Seed maturation protein	strage protein	0.17869	0.63515	0.580437	0.253848	276	27.1737	5.04639	30.07
Q8H4B9	Translational inhibitor protein	expression reguration	-0.0401344	0.0812485	0.591114	0.166629	180	18.8059	9.39307	52.22
Q7XTY1	Os04g0574200 protein	membrane traffic	-0.111362	0.064767	0.135654	0.0616386	431	44.5078	6.65381	28.31
Q7XU28	Os04g0550500 protein	amino acid metabolism	-0.129441	0.323403	-0.413302	0.226899	343	35.1518	7.53271	8.16
Q7XUC9	Histone H4	nuclear protein	1.61905	0.434711	2.48717	0.707822	103	11.4024	11.4731	30.1
Q6ZGJ8	Inorganic pyrophosphatase	kinase/phosphatase	-0.600417	0.222419	0.598939	0.309165	286	31.7615	6.0874	33.57
Q8S9Z2	UDP-D-apiose/UDP-D-xylose synthase	cell wall	0.377596	0.312602	0.608827	0.229731	398	44.3044	6.25244	14.82
Q6ZHE5	1-aminocyclopropane-1-carboxylate deaminase	amino acid metabolism	-0.422993	0.410556	0.604871	0.276242	385	41.3534	7.29834	24.94
Q2R8Z5	Alcohol dehydrogenase 1	carbohydrate metabolism	0.575561	0.126038	0.622612	0.141522	379	40.9576	6.65381	30.34
Q655W2	Glyceraldehyde-3-phosphate dehydrogenase	Glycolysis	-0.15096	0.15029	0.627574	0.0909838	415	43.4671	8.60205	20
Q9FR35	Peroxiredoxin-2C	redox	0.376731	0.057845	0.625307	0.181612	162	17.2801	5.88428	27.16
Q6Z6G8	S-adenosylmethionine:2-demethylmenaquinone methyltransferase	amino acid metabolism	-0.206788	0.711749	0.614191	0.294475	168	17.7754	6.53662	17.26
Q6Z0I4	Enoyl-[acyl-carrier-protein] reductase	lipid metabolism	-0.0155239	0.195078	0.61601	0.314676	375	39.1061	8.67529	31.2
Q7XUK3	NADPH oxidoreductase	redox	1.21516	0.414653	1.52383	0.683111	345	37.537	6.72705	5.51
O82143	26S proteasome regulatory particle non-ATPase subunit10	ubiquitin proteasome	-0.293392	0.0232817	0.598297	0.524617	402	42.3568	4.64014	7.71
Q67VZ0	Dehydration stress-induced protein	stress related	1.10361	0.597114	0.583732	0.506393	171	18.1077	6.65381	16.96
Q7XUQ5	OSJNBb0011N17.7 protein	cell wall	-0.911467	0.588105	-1.28992	0.629022	555	59.9848	7.51807	5.05
Q0E4K1	Catalase isozyme A	Glyoxalase System	0.806642	0.910037	0.345704	1.14365	492	56.6621	7.00537	9.76
Q84TB6	Actin-depolymerizing factor 3	cell skeleton	0.99541	0.0991118	0.592319	0.63372	150	16.1659	5.08447	20
Q5TKQ5	Chaperonin	protein folding	0.111092	0.222952	0.573126	0.601282	581	61.5503	7.02002	4.48
Q69IM6	Os09g0514600 protein	unknown	0.136896	0.0128632	0.58464	0.685064	158	17.1351	7.37158	8.86
Q69UF2	3-hydroxyisobutyryl-coenzyme A hydrolase	amino acid metabolism	-0.0631888	0.250886	0.600407	0.516557	434	46.8539	6.93213	29.26
Q8LH34	Disease resistance response protein	stress related	0.597997	0.332911	0.662741	0.100582	204	21.5072	6.27783	8.33
Q8H3I7	10 kDa chaperonin	protein folding	-0.345661	0.103644	0.640605	0.400961	98	10.637	8.39697	71.43
Q10MT8	Gamma interferon inducible lysosomal thiol reductase	redox	0.0462086	0.183768	0.659279	0.298241	265	29.1236	5.61768	8.68
Q10R45	Alanine-glyoxylate aminotransferase 2	amino acid metabolism	0.58783	0.582114	0.567422	0.750218	486	52.69	8.27979	14.81
Q5QNJ0	esterase	lipid metabolism	1.04657	0.0341099	0.686499	0.0182855	349	37.1571	6.7124	2.58
Q7XV86	Os04g0402100 protein	protein folding	0.437715	0.109765	1.0156	0.388532	537	60.6917	4.83057	12.85
Q7XVF8	Os04g0403500 protein	unknown	0.37262	0.0181858	-0.122745	0.267528	312	33.2455	7.89893	5.13
Q7XVG3	Os04g0410600 protein	kinase/phosphatase	-0.0823056	0.26108	-0.636738	0.169629	452	49.8165	6.56592	6.64
Q6K6A7	Tubulin folding cofactor A	cell skeleton	0.471976	0.131138	0.470121	1.06894	90	10.2923	7.94287	11.11
Q84SC3	Acyl-CoA binding protein	lipid metabolism	0.160086	0.189823	0.693205	0.145547	91	10.1371	5.22412	54.95
Q8GTK7	ATP synthase delta' chain,	ATP synthasis	0.316036	0.211733	0.695829	0.128148	205	21.2	6.0874	23.9
Q7XVM2	Os04g0394200 protein	TCA Cycle	-0.697593	0.100741	-2.25853	0.145282	440	48.2532	8.63135	12.95
Q07078	HSP 81-3	HSP	-0.308473	0.0334123	0.6872	0.287971	699	80.1337	5.05908	23.61
Q8S0E1	Patatin-like protein	lipid metabolism	-0.468563	0.428221	0.664411	0.447129	411	45.5476	8.104	10.22
Q09151	Glutelin type-A 3	strage protein	0.781263	0.368721	0.69684	0.222529	496	55.9802	8.52881	29.64
Q6H5J0	Enoyl-[acyl-carrier-protein] reductase	lipid metabolism	0.00866897	0.38577	0.702265	0.186921	371	38.9962	9.01221	40.16
Q7XW09	OSJNBb0054B09.3 protein	ubiquitin proteasome	-0.706345	0.631563	-1.05314	0.141641	381	41.5294	6.52197	7.87
Q6KAJ2	Aspartate aminotransferase	amino acid metabolism	0.0782288	0.104061	0.709099	0.171296	458	50.3186	8.08936	52.84
Q7XXR8	Nascent polypeptide associated complex alpha chain	membrane traffic	0.296237	0.223944	-0.0883859	0.823214	205	22.2639	4.48779	49.76
Q6K3Z3	Acetyl-CoA C-acyltransferase	lipid metabolism	-0.185666	0.21955	0.716268	0.121431	401	40.9983	6.56592	17.46
Q8S0N4	v-SNARE	membrane traffic	-0.127315	0.0467609	0.671852	0.557847	221	24.8462	9.0708	7.69
Q7XZH5	Alcohol dehydrogenase	secondary metabolism	-0.0084239	0.332646	-0.702294	1.0268	281	29.5833	6.354	19.22
Q53PX6	Os11g0149200 protein	unknown	-0.263732	0.0682502	0.0661029	2.10976	146	15.846	5.04639	7.53
Q0IQK9	Non-specific lipid-transfer protein 1	lipid metabolism	1.45084	0.578069	0.35722	1.39003	116	11.3378	9.33447	11.21
Q0J4P2	HSP 81-1	HSP	-0.356691	0.0807108	0.725323	0.220255	699	80.1438	5.07178	21.46
Q75M08	Protein disulfide isomerase	protein folding	-0.0165259	0.0519434	0.506114	0.963965	366	39.8875	6.99072	28.69
Q6L5I5	Mitochondrial outer membrane protein porin 2	protein translocation	0.416386	0.2516	0.70268	0.390071	280	29.5843	8.646	35.71
Q10PA9	Small nuclear ribonucleoprotein Sm D3	expression reguration	0.168874	0.726991	0.733404	0.175301	132	14.2556	11.063	18.94
Q6H6C7	Phosphoglycerate kinase	Glycolysis	0.702221	0.0869708	0.737335	0.225399	402	42.0815	5.85889	49.25
Q0DI31	Cytochrome c	cytochrome	0.309767	0.181363	0.695044	0.513969	112	12.2632	9.31982	16.96
Q10RW9	Chaperonin	protein folding	0.0950994	0.118713	0.751849	0.115896	577	61.0071	5.71924	37.95
Q0DK10	60S ribosomal protein L11	ribosomal protein	0.687792	0.158627	0.685819	0.554807	182	20.8229	9.92041	24.73
Q10S34	Aconitate hydratase	TCA Cycle	-0.0677919	0.452424	0.60044	0.803477	986	106.235	6.90283	5.27
Q9FP22	Heat shock factor binding protein	HSP	0.242419	0.22623	0.629714	0.739955	99	10.4739	4.36084	23.23
Q7Y140	Calreticulin	cell signaling	0.178572	0.134894	-0.155596	1.68386	442	50.0785	4.84326	7.92
Q655T1	Phosphoglycerate kinase	Glycolysis	0.669771	0.181106	0.775778	0.112492	401	42.2525	6.60986	61.35
Q651E8	UIP2	ubiquitin proteasome	0.0915049	0.457507	0.379075	1.61442	175	19.1845	4.65283	12
Q84M34	Cytochrome b-c1 complex subunit 7	cytochrome	0.451718	0.0941029	0.422966	0.205035	126	15.0257	9.5249	8.73
Q0J3L4	Monothiol glutaredoxin-S10	redox	-0.122439	0.226914	0.740116	0.488078	164	17.8213	9.83252	7.93
Q6ZGS9	Silverleaf whitefly-induced protein 1	protein metabolism	-0.0597005	0.400906	0.775271	0.336846	443	48.6469	5.36377	19.19
Q84M35	40S ribosomal protein S2	ribosomal protein	0.767885	0.290103	1.01722	0.451538	274	29.957	10.228	27.01
Q9XEA6	Cysteine synthase	amino acid metabolism	0.906857	0.805826	0.800965	0.22233	321	33.8167	5.42725	22.74
P0C5C9	1-Cys peroxiredoxin A	redox	0.94916	0.124523	0.819985	0.0584259	220	24.0272	6.43018	49.55
Q6ZEZ1	Ribose-5-phosphate isomerase	carbohydrate metabolism	0.0669265	0.201476	0.730671	0.681004	258	26.9561	5.05908	23.26
Q9SLY8	Calreticulin	cell signaling	0.284777	0.114067	0.824936	0.173242	424	48.2792	4.62744	20.99
Q94JJ0	Fructose-bisphosphate aldolase	Glycolysis	0.116306	0.332422	0.500679	1.43685	388	41.9677	8.6167	11.08
Q6K9T1	Oligopeptidase	protein metabolism	0.0277123	0.338506	0.833889	0.200826	770	86.1641	6.07471	15.06
Q84M87	Chromosome region maintenance protein	nuclear protein	-1.63519	0.342503	-1.41407	0.62293	1070	122.718	5.69385	2.52
Q2R339	Citrate synthase	TCA Cycle	0.580143	0.399728	0.686699	0.797821	472	52.3293	7.88428	10.17
Q850X1	Isomerase	unknown	-0.394577	0.351205	-0.189872	0.0543952	203	21.7373	5.56689	6.9
Q65XW4	3-beta hydroxysteroid dehydrogenase/isomerase	secondary metabolism	-0.646964	0.142477	0.730446	0.687219	293	31.2555	9.05615	12.97
Q9LSU1	Proteasome subunit alpha type-5	ubiquitin proteasome	0.220014	0.204238	0.794405	0.503929	237	25.977	4.75439	26.58
Q10M57	14 kDa zinc-binding protein	unknown	0.24781	0.0897286	0.852678	0.120567	129	14.1865	6.37939	21.71
Q94CN9	Dihydrolipoyl dehydrogenase	TCA Cycle	-0.339561	0.125862	0.77582	0.661367	561	58.8088	6.99072	16.93
Q69Y99	Chaperonin	protein folding	0.0472871	0.0899274	0.854337	0.346388	252	26.303	8.01611	41.67
Q655K7	Uncharacterized protein	unknown	-0.0465046	0.113954	0.883987	0.0442839	190	20.4181	9.70068	27.37
Q69IN8	TGB12K interacting protein 3	unknown	0.403819	0.227068	0.864287	0.297794	329	35.5	4.55127	29.18
Q0J328	Os09g0267600 protein	protein translocation	-0.0408127	0.434969	0.784546	0.768873	220	24.3245	4.85596	15.45
P37891	Serine carboxypeptidase 3	protein metabolism	0.514496	1.1494	0.180298	2.18553	500	55.4105	6.13818	2.6
Q9FXT4	Alpha-galactosidase	carbohydrate metabolism	-0.162042	0.0483962	0.840487	0.465337	417	45.7923	7.94287	22.78
O64937	Elongation factor 1-alpha	ribosomal protein	0.551132	0.299743	0.815458	0.609213	447	49.2617	9.05615	19.69
Q851Y9	NAC domain containing protein	expression reguration	-0.202533	0.162422	0.944037	0.413751	158	17.2751	8.85107	35.44
Q6K822	20 kDa chaperonin	protein folding	-0.0367738	0.180839	0.638849	1.1789	195	20.3198	7.25439	35.9
Q5Z9H9	Peptidyl-prolyl cis-trans isomerase	protein folding	0.0619832	0.0960241	0.823443	0.587488	220	23.4772	9.67139	36.36
Q84VF8	Transcription factor BTF3	expression reguration	-0.211181	0.244404	0.900994	0.182095	175	19.1959	5.36377	34.86
Q2QV45	70 kDa HSP	HSP	-0.0954951	0.0271715	0.893685	0.282613	698	74.0413	5.24951	43.55
Q851Z1	Os03g0850800 protein	unknown	0.20734	0.279512	0.456785	0.878523	214	24.0057	5.14795	6.07
Q9AQZ5	70 kDa HSP	HSP	0.00792024	0.461163	0.77173	0.756756	845	93.0489	5.2749	13.73
Q9FWK4	Cyanate hydratase	amino acid metabolism	0.0403044	0.180385	0.877111	0.418239	168	18.5963	5.88428	29.76
Q6ZIW7	40S ribosomal protein	ribosomal protein	0.79477	0.275146	0.91851	0.0524647	276	30.0902	10.1987	22.1
Q0DUA3	Os03g0197300 protein	strage protein	1.57023	0.456981	0.919204	0.12835	601	68.1867	5.70654	25.96
Q852A3	Os03g0822200 protein	unknown	-0.139714	0.101367	-0.159611	0.268112	257	27.8934	6.81494	37.74
Q84UR8	Cold shock domain protein 2	stress related	0.935246	0.29865	0.823683	0.669292	197	18.6823	6.75635	23.35
Q9LWT6	Bplo	redox	0.0566583	0.157609	0.894957	0.438181	601	64.0459	5.66846	32.78
Q0DHB5	Os05g0477900 protein	lipid metabolism	0.930754	0.135576	0.897738	0.597927	129	12.6596	9.37842	10.85
Q6ASX7	Glycine-rich RNA binding protein	expression reguration	0.973367	0.688871	0.77931	0.95535	162	15.8922	6.7417	9.88
Q69TY4	Peroxiredoxin-2E-1	redox	0.453531	0.190626	0.933599	0.371328	232	23.6736	8.79248	32.33
Q6YZH8	Dihydroxy-acid dehydratase	amino acid metabolism	0.0383649	0.153782	0.895538	0.574807	594	63.6094	7.41553	16.67
Q65XE0	Uncharacterized protein	amino acid metabolism	0.241942	0.187988	0.808616	1.00427	191	20.5946	7.78174	9.95
Q6YU90	Hydroxypyruvate reductase	amino acid metabolism	1.99407	0.0752301	0.87507	0.783007	386	42.0479	7.02002	4.66
Q852A6	Armadillo	unknown	0.145502	0.69176	-0.0780511	0.769697	379	41.0767	5.17334	3.69
P49398	40S ribosomal protein S4	ribosomal protein	1.24478	0.383933	0.868192	0.726985	265	29.8462	10.1255	25.28
Q7F0J0	Calcium-binding protein	cell signaling	0.320061	0.3534	0.925374	0.5982	169	19.4474	4.83057	5.33
P0C5A4	OsLEA19	LEA protein	0.865344	0.284602	1.94339	1.19968	200	20.5019	6.25244	47.5
P29421	Alpha-amylase/subtilisin inhibitor	inhibiter	0.444087	0.0430089	0.994206	0.246135	200	21.404	8.36768	24.5
Q852L2	Cupin family protein	strage protein	0.724642	0.0539597	0.134716	0.048976	470	52.0942	7.25439	45.96
Q94CU3	Uricase	nucleotide metabolism	0.840885	0.265393	0.789018	1.03943	307	34.4819	8.70459	29.64
Q69UI8	Acidic ribosomal protein P1a	ribosomal protein	0.507897	0.325945	0.959156	0.480529	110	11.0756	4.51318	15.45
Q852M0	Glutamate dehydrogenase	amino acid metabolism	-0.209521	0.571353	-1.2682	0.516929	411	44.3137	6.60986	9.49
Q53NE7	aspartyl protease family protein	protein metabolism	0.636013	0.258007	0.898309	0.736875	418	44.7325	8.92432	18.66
Q0E1D0	Os02g0461800 protein	unknown	-3.5563	3.29704	0.975673	0.504306	811	88.6534	7.07861	0.99
Q5Z9Y8	OsLEA33	LEA protein	0.478709	0.342216	1.19425	0.815356	277	27.9046	4.36084	31.41
Q6EUK2	U2 snRNP protein A	expression reguration	0.777392	0.514263	0.778087	1.23202	284	31.9797	5.14795	9.86
Q8GTB0	heat shock 70 KD protein	HSP	0.706331	0.322046	0.160422	0.840484	656	70.4033	5.57959	10.67
Q6ZKI0	Quinone-oxidoreductase QR2	redox	0.398326	0.829792	0.504967	1.50833	203	21.5758	6.53662	19.7
Q6YS11	Alpha-soluble NSF attachment protein	membrane traffic	0.179396	0.165462	0.841959	1.12027	289	32.4651	5.17334	5.54
Q8H2J8	40S ribosomal protein S12	ribosomal protein	0.287611	0.184029	0.425392	0.479561	138	14.7695	5.51611	18.84
Q8SA35	Os01g0659200 protein	vATPase	-0.64876	0.304825	0.981842	0.644082	230	26.613	7.37158	10.87
Q8H684	Os06g0110100 protein	unknown	0.40298	0.225893	0.147127	0.574794	299	34.1366	5.10986	21.07
Q6Z730	Eukaryotic translation initiation factor 3 subunit J	ribosomal protein	0.206712	0.0943519	0.980953	0.606746	231	25.7738	4.89404	38.53
Q6ER94	2-Cys peroxiredoxin	redox	0.188431	0.033519	1.0523	0.21988	261	28.0794	5.99854	30.27
Q8H903	60 kDa chaperonin	protein folding	0.120989	0.182464	0.69439	0.114156	574	60.812	5.87158	39.72
Q2QXQ7	Os12g0147200 protein	stress related	0.169555	0.60311	0.979499	0.648915	147	16.3591	5.59229	8.16
Q69JW2	NAP1-related protein 2	nuclear protein	0.839418	0.193891	1.00667	0.621411	252	28.5708	4.32275	9.92
Q9LSU0	Proteasome subunit alpha type-3	ubiquitin proteasome	-0.00142124	0.294043	0.96246	0.722526	249	27.2208	6.0874	26.91
Q7F1F2	70 kDa peptidylprolyl isomerase	protein metabolism	-0.668166	0.156055	1.07458	0.118325	580	64.0818	5.23682	12.93
Q94J20	Lipoprotein	lipid metabolism	0.942665	0.305912	1.08544	0.0401641	252	28.0382	7.92822	12.7
Q6EUQ7	60S ribosomal protein L27a	ribosomal protein	0.452508	0.885053	1.08279	0.154567	144	15.7856	11.1362	14.58
Q7XXS0	Mitochondrial F0 ATP synthase D chain	ATP synthasis	-0.0956834	0.152443	1.03119	0.516602	169	19.7129	5.26221	39.64
Q8S0J7	Membrane-associated 30 kDa protein	unknown	-0.159546	0.230996	0.934737	0.867754	317	35.0672	9.27588	28.71
Q8H916	Uncharacterized protein	unknown	-0.0916262	0.0781689	0.197448	0.402174	317	35.3799	5.87158	55.84
Q6ZJI9	Acyl carrier protein	lipid metabolism	-0.257406	0.0998823	0.927454	0.943976	138	14.4744	5.12256	14.49
Q6H7T1	Ribosomal protein S14	ribosomal protein	0.991951	0.452886	1.06142	0.522241	150	16.3527	10.4478	20.67
Q69T99	AGPS1	carbohydrate metabolism	-0.460945	0.248125	1.11763	0.251429	500	54.81	6.66846	14.6
Q7EYR6	prohibitin	stress related	-1.18964	0.543201	0.892667	1.09979	289	31.9352	9.77393	20.76
Q8H920	AWPM	stress related	-0.395616	0.104822	-0.957267	0.611326	184	18.9298	9.37842	22.28
Q2QMG7	Ubiquitin-conjugating enzyme	ubiquitin proteasome	-0.278237	0.299652	0.739128	1.60812	146	16.6543	6.93213	8.22
Q8LMR0	Phosphoserine aminotransferase	amino acid metabolism	0.118631	0.327793	-0.211175	0.834484	426	44.9029	8.29443	16.67
Q8W0D1	Nuclear RNA binding protein A	expression reguration	0.112999	0.0784583	1.16071	0.0903213	380	40.4018	6.7124	3.95
Q9FUE5	GST6 protein	redox	1.37613	0.245786	1.15524	0.203648	228	25.8263	5.74463	6.14
Q0DKN6	Os05g0151400 protein	protein translocation	0.437789	0.0798865	0.979089	0.955651	1306	139.874	4.4751	6.2
Q6L561	Nuclear RNA binding protein A	nuclear protein	0.213036	0.196894	1.15193	0.230263	383	41.0044	6.06201	26.11
Q0J6X7	Os08g0250200 protein	ATP synthasis	-0.959718	2.35468	0.552751	2.02927	69	7.66583	8.93896	36.23
Q75II5	Gamma-glutamyl hydrolase	amino acid metabolism	-0.029723	0.0827401	1.11938	0.497597	337	36.907	8.35303	28.78
Q7XC09	Chloroplast chaperonin 10	protein folding	0.28727	0.0786095	1.16896	0.183618	140	14.7548	7.28369	39.29
Q6YVI0	Ornithine carbamoyltransferase	amino acid metabolism	0.0127801	0.173343	1.12615	0.485472	367	39.6431	6.85889	16.89
Q8GVI3	Alpha-amylase /trypsin inhibitor	inhibiter	-0.504669	0.639801	1.16458	0.335843	148	15.7568	7.50342	14.86
Q0INR5	40S ribosomal protein S3a	ribosomal protein	0.39042	0.413195	1.09642	0.6641	260	29.6919	9.80322	20
Q5VND6	Nucleosome assembly protein	nuclear protein	0.597299	0.228469	0.57752	1.8885	378	42.6116	4.4751	27.25
Q5Z8V9	Delta-aminolevulinic acid dehydratase	amino acid metabolism	-0.668847	0.198756	1.15843	0.591646	426	46.2562	6.15088	6.57
Q6YYV1	Poly(A)-binding protein	expression reguration	0.0565097	0.574206	1.16328	0.485322	662	71.5845	6.82959	12.54
Q6ETK1	Uncharacterized protein	unknown	-0.298056	0.243665	1.18243	0.476733	185	20.1412	7.82568	25.95
Q5Z6P9	RAD23 protein	ubiquitin proteasome	0.329853	0.158345	1.09228	0.816013	413	43.0499	4.76709	15.74
Q0ITW7	Alcohol dehydrogenase 2	carbohydrate metabolism	-0.336751	0.14893	1.19684	0.40078	379	41.1798	6.45557	14.51
Q9XGY5	Mitochondrial import inner membrane translocase subunit Tim13	protein translocation	1.69731	0.526217	1.16883	0.539506	84	8.93027	6.48096	21.43
Q8LNW1	Transcription factor	expression reguration	-0.209023	0.264257	0.82258	0.320319	164	17.6242	7.25439	37.2
Q65WW3	Os05g0474600 protein	unknown	0.572185	0.248202	1.25463	0.110827	318	35.5671	6.80029	41.51
Q8LRJ4	Os01g0207200 protein	protein metabolism	-0.110461	0.00995054	-0.307917	0.476064	623	67.6045	7.26904	5.62
Q53PZ2	60S ribosomal protein L26-1	ribosomal protein	1.23139	0.49361	1.17326	0.745658	140	15.5836	11.1509	15
Q8S3Q3	Apospory-associated protein	cell wall	-0.0370439	0.0960522	1.19606	0.646341	344	37.926	5.23682	15.41
Q10EK7	Oleosin 18 kDa	lipid metabolism	1.20967	0.155288	1.20225	0.597912	172	17.2112	10.0962	30.81
Q6ESJ0	Glutathione peroxidase	redox	0.712578	0.0801216	1.28302	0.199347	238	25.8224	9.36377	10.5
Q8S9W7	FAD binding domain containing protein	redox	-0.206009	0.218578	1.29661	0.0859047	592	62.8956	8.00146	3.72
Q7XKD0	Thioredoxin X	redox	-0.166028	0.528258	1.30931	0.100304	180	19.1091	8.27979	13.89
Q10RP0	Cell division cycle protein 48	cell cycle	1.00192	0.369401	1.0745	1.0245	809	89.6877	5.26221	7.91
Q6Z5C5	Cytochrome c oxidase subunit 15	secondary metabolism	0.986044	0.942903	0.569462	2.28377	482	51.4129	10.1255	2.07
Q6KA29	OsLEA15	LEA protein	0.376969	0.480968	0.813339	0.886233	471	47.2874	6.87354	29.94
Q8RZF8	Lustrin	lipid metabolism	0.688361	0.412553	-0.953888	0.150291	392	43.0882	8.74854	3.57
Q9LWS2	60S ribosomal protein L13	ribosomal protein	-0.15586	0.418135	0.428008	2.56353	208	24.0392	10.9897	9.62
Q75LD9	OsLEA7	LEA protein	0.0124466	0.0789551	0.59308	0.274869	316	34.7769	5.05908	10.44
Q9LGA3	Os01g0128400 protein	unknown	1.40322	0.226611	0.991015	1.3432	586	63.277	8.74854	3.07
Q8W3F5	Epoxide hydrolase	unknown	0.157431	0.140621	0.342469	0.0370124	287	32.0853	9.30518	4.18
Q942L2	Protein disulfide isomerase	protein folding	-0.098878	0.0811187	1.21422	0.954813	371	40.7149	6.87354	16.98
Q0DHF7	Os05g0468800 protein	unknown	0.653433	0.160885	1.30807	0.608914	167	18.2343	6.13818	34.13
Q40680	Elongation factor 1-delta 1	ribosomal protein	-0.588142	0.426991	0.968474	1.46698	229	24.8473	4.52588	12.23
Q0IQF7	40S ribosomal protein S16	ribosomal protein	0.34526	0.462126	1.26847	0.832219	149	16.8082	10.5649	22.15
Q8GRL5	Translation initiation factor 5A	ribosomal protein	0.0761226	0.188084	1.09172	1.43297	162	17.7547	5.75732	14.81
Q93Y73	Aspartate-semialdehyde dehydrogenase	amino acid metabolism	-0.338517	0.498446	-0.26471	0.547638	375	40.1526	7.1958	16.8
Q84ZK1	Translation initiation factor 5A	ribosomal protein	0.475048	0.127416	1.43059	0.234124	160	17.4467	6.20166	15
Q945X0	Glutathione S-transferase	redox	0.935607	0.629021	1.1431	0.833464	234	25.7753	6.43018	8.97
Q8LNZ3	UDP-glucose 4-epimerase 1	cell wall	0.801189	0.0487841	1.39734	0.482372	354	38.9639	7.1665	6.78
Q6ZG86	Ras-GTPase activating protein SH3 domain-binding protein	cell signaling	0.932931	0.133269	1.43817	0.274826	511	56.7984	4.67822	4.11
Q7XJB4	60S ribosomal protein L13	ribosomal protein	0.140428	0.000878969	0.909806	1.88216	208	23.9991	10.9165	9.62
Q948A1	Uncharacterized protein	protein metabolism	-0.998486	0.80734	-0.0308966	0.585911	872	96.6787	5.8208	3.67
Q8S7U3	OsLEA16	LEA protein	0.47813	0.973299	2.47732	0.839311	400	41.8353	8.38232	14.75
Q7F3A8	Cysteine endopeptidase	protein metabolism	0.400546	0.535888	1.33486	0.876816	371	40.6939	6.65381	9.97
Q6YZC3	Glucose-6-phosphate/phosphate translocator	transpoter	-0.202241	0.240453	1.43773	0.418282	387	41.9912	9.74463	4.39
P29545	Elongation factor 1-beta	ribosomal protein	-0.0992907	0.208409	1.20242	1.14191	224	23.785	4.76709	33.48
Q6H703	Glyceraldehyde-3-phosphate dehydrogenase	Glycolysis	-0.482195	0.30621	1.13348	1.2066	411	43.2902	8.90967	23.84
Q337E2	Os10g0505900 protein	unknown	0.456606	0.711447	1.49554	0.0978548	446	45.5544	4.86865	6.28
Q6I5U6	Os05g0432700 protein	inhibiter	0.802912	0.19339	1.4554	0.461288	109	11.7359	5.36377	27.52
Q94E63	Os01g0173100 protein	unknown	1.07388	0.171974	-0.28066	0.011529	152	16.2504	5.09717	19.74
Q94GJ3	Polyprotein	expression reguration	0.0753067	0.355375	-0.21457	1.17739	761	88.2343	8.51416	4.2
Q6Z782	Brittle-1 protein	transpoter	4.35933e-05	0.0954392	1.35144	0.877797	425	45.3348	9.45166	21.18
Q94HB4	Red chlorophyll catabolite reductase	secondary metabolism	0.0408361	0.112325	-1.47471	0.491663	256	28.1585	5.09717	4.3
Q5KQL5	Ribosomal protein S19	ribosomal protein	0.475477	0.303309	1.53421	0.190602	122	13.7992	9.94971	38.52
Q6ZIF9	Metal-dependent hydrolase	nucleotide metabolism	0.847565	0.210467	1.36796	0.905324	274	29.3752	6.68311	10.58
Q0JB49	Glutathione peroxidase	redox	0.724958	0.0568611	1.54007	0.402951	168	18.4714	8.20654	10.12
Q10LF1	Acyl carrier protein	lipid metabolism	0.14589	0.250208	1.48084	0.710053	135	14.7607	5.59229	15.56
Q5VMJ3	Profilin	cell skeleton	0.506759	0.214078	1.22425	1.2259	131	14.1239	4.86865	14.5
Q6ZL94	Succinyl-CoA ligase	TCA Cycle	-0.166878	0.183862	1.49177	0.66153	331	34.2247	8.22119	8.46
Q94LR9	3-ketoacyl-CoA thiolase 2	lipid metabolism	-0.167477	0.519504	-0.750129	0.106367	461	47.9947	8.104	27.77
Q69UI2	40S ribosomal protein S13-1	ribosomal protein	1.04177	0.0345905	1.63396	0.0242822	151	17.1045	10.5356	25.17
Q5ZBA9	nuclear RNA binding protein	expression reguration	0.511278	0.451933	1.62976	0.246166	378	40.8884	6.60986	7.41
Q6YSB2	Glutamate decarboxylase	amino acid metabolism	0.26928	0.347004	1.19221	1.71998	497	56.1606	5.60498	5.03
Q9FRX7	Aldehyde dehydrogenase AL	carbohydrate metabolism	1.12817	0.182214	1.62505	0.423565	549	59.2696	6.80029	20.77
Q5JKW5	Malic enzyme	carbohydrate metabolism	1.10315	0.406518	1.64129	0.352946	585	64.2294	6.94678	23.59
Q5Z790	4-methyl-5(B-hydroxyethyl)-thiazol monophosphate biosynthesis enzyme	protein metabolism	0.755247	0.161567	1.30798	1.4245	394	41.6666	5.65576	8.12
Q6K5R6	Ribosomal protein S15	ribosomal protein	1.75615	0.247803	1.45084	1.02969	130	14.8089	9.93506	41.54
Q7XIS7	Receptor-like protein kinase 4	kinase/phosphatase	0.409172	0.189913	1.48013	1.09903	674	73.2874	5.40186	1.19
Q6K8B8	40S ribosomal protein S3a	ribosomal protein	0.902922	0.224289	1.46947	1.05913	261	29.7408	9.83252	19.92
Q5W730	Os05g0333500 protein	protein folding	0.301589	0.225992	1.6677	0.307495	447	48.1848	9.61279	10.07
Q5VRC9	BRI1-KD interacting protein	unknown	0.771214	0.384379	1.48637	1.11928	331	35.2623	4.98291	4.23
Q0D9K5	Os06g0711900 protein	strage protein	0.121176	0.917161	1.64508	0.534318	161	15.6519	8.60205	11.18
Q6YZI2	40S ribosomal protein S25	ribosomal protein	0.700327	0.61613	1.34624	1.25717	108	12.0606	10.5649	31.48
P48642	Glutathione peroxidase	redox	-0.30273	0.175092	1.54069	0.894778	496	53.4734	6.66846	14.11
O64464	Proteasome subunit beta type-1	ubiquitin proteasome	0.434853	0.69208	1.67658	0.597566	221	24.2662	6.88818	18.55
Q53L24	Os11g0256200 protein	unknown	0.319059	0.282994	1.2272	1.53757	148	16.9843	6.52197	19.59
Q6ZLB8	60S ribosomal protein L4/L1	ribosomal protein	0.479076	0.230022	1.657	0.633686	405	44.7112	10.5356	23.46
Q6YZA9	Gamma interferon inducible lysosomal thiol reductase family protein	unknown	1.51635	1.0912	0.960405	2.35241	221	23.6974	6.93213	7.24
O82451	Glutathione S-transferase	redox	-0.0582879	1.00572	0.904712	1.957	215	23.9612	6.12549	12.56
Q69UI1	40S ribosomal protein S13-2	ribosomal protein	0.744262	0.15261	1.8223	0.135846	151	17.1345	10.5356	22.52
Q6H450	Annexin	unknown	2.19792	0.669091	1.53617	1.25407	315	35.6433	8.79248	15.24
C7J341	Os05g0320650 protein	unknown	-0.356071	0.0191406	1.72953	0.892487	264	28.838	9.23193	6.44
Q6ZH98	Peptidyl-prolyl cis-trans isomerase	protein folding	1.28948	0.0195766	1.88759	0.210555	172	18.3491	8.33838	25.58
Q5VQR3	Ribosomal protein	ribosomal protein	0.752157	0.554954	1.24449	2.03815	112	12.3895	9.51025	20.54
Q2QNG7	ATP-citrate synthase alpha chain protein	ATP synthasis	0.566203	0.780798	1.82845	0.858793	423	46.765	5.57959	6.15
Q688Q9	Glutamate--cysteine ligase	amino acid metabolism	0.206494	0.129022	1.86109	0.812696	492	55.6873	6.48096	12.2
Q9AUQ4	Phosphoglucomutase	Glycolysis	-0.411192	0.100924	0.23759	0.139045	582	62.9097	5.63037	51.89
Q67VZ1	Annexin	unknown	0.337139	0.457106	1.22204	2.4402	317	35.6985	6.65381	13.88
P40392	Ras-related protein	cell signaling	1.07889	0.301296	2.07065	0.215645	202	22.4622	5.2749	23.76
Q9AUV6	UDP-glucose 6-dehydrogenase	carbohydrate metabolism	-0.045546	0.490973	-0.851909	0.416336	480	52.8651	6.12549	17.5
Q762A6	60S ribosomal protein L22-2	ribosomal protein	0.345295	0.685942	2.02188	0.709595	131	14.4626	9.5542	21.37
Q8H588	Ribosomal protein S18	ribosomal protein	0.730936	0.270669	1.82201	1.1388	148	17.2813	10.7407	28.38
Q53PA1	Serine carboxypeptidase	protein metabolism	1.40034	0.0675081	2.11214	0.229836	477	52.7195	6.02393	8.6
Q0JKR6	Os01g0654400 protein	unknown	1.03933	0.457129	2.01904	0.819431	83	8.52807	4.97021	14.46
Q8L5X0	60S ribosomal protein L36	ribosomal protein	0.662117	0.206806	2.19793	0.514024	110	12.4202	11.4292	14.55
Q6K1W6	Ribosomal protein	ribosomal protein	1.29579	0.0512338	2.17843	0.650651	171	19.4833	10.3306	9.94
Q94JF2	OsLEA14	LEA protein	1.08542	0.518088	1.92625	1.39529	215	22.1187	9.14404	32.09
Q9AWZ5	OsLEA5	LEA protein	-0.328912	0.307529	-0.351691	1.39104	151	16.2294	5.17334	19.21
Q7XKE9	Clathrin light chain 1	membrane traffic	0.0198786	0.147274	1.18507	2.23716	301	32.5162	5.03369	8.97
Q9AUV8	Phosphorylase	kinase/phosphatase	-0.239588	0.131297	0.376763	0.168079	951	106.157	5.93506	37.96
P35684	60S ribosomal protein L3	ribosomal protein	0.513729	0.0884635	2.27982	0.946044	389	44.4357	10.0815	5.66
Q6AUA8	Uncharacterized protein	unknown	0.152426	0.0890894	2.05795	1.53454	950	111.72	7.92822	1.58
Q9AUW3	Eukaryotic translation initiation factor 5A-2	ribosomal protein	0.339083	0.0413998	0.305059	0.893945	161	17.5337	6.13818	14.91
Q93WY5	Glutathione S-transferase	redox	1.07377	0.317786	1.88343	1.73993	223	25.17	5.70654	16.14
Q9AV77	60S ribosomal protein L17	ribosomal protein	0.212248	0.327789	2.31957	0.633553	140	15.021	10.3892	5.71
Q9AX20	Uncharacterized protein	unknown	0.418615	0.348644	2.25533	1.09735	250	27.5527	6.44287	8.4
Q6ZJ04	Ribosomal protein	ribosomal protein	0.853714	0.482305	1.74918	1.76473	216	24.5763	9.75928	25
Q6YWA6	Uncharacterized protein	unknown	0.798578	0.515117	2.31317	0.871343	75	7.84299	5.85889	54.67
Q84Q72	18.1 kDa class I HSP	HSP	1.07074	0.172344	2.54851	0.245908	161	18.0713	7.41553	33.54
Q9FUE3	Glutathione S-transferase	redox	1.14322	0.229713	0.97437	0.408185	233	25.316	5.99854	29.61
Q9FVZ7	Methylmalonate semi-aldehyde dehydrogenase	unknown	0.537663	0.00641864	0.545512	0.596932	232	24.6193	4.58936	6.47
Q84Q77	17.9 kDa class I HSP	HSP	1.0783	0.11904	2.62976	0.344644	161	17.8991	6.06201	26.71
Q6H7M1	Fumarylacetoacetate hydrolase	amino acid metabolism	1.15988	0.404686	2.5693	0.615571	429	47.0746	5.93506	12.35
P35685	60S ribosomal protein L7a	ribosomal protein	0.642293	0.165884	2.60858	0.549468	258	29.2855	10.3452	15.89
Q6K667	60S ribosomal protein L35	ribosomal protein	2.21335	0.167748	2.57051	0.713019	123	14.2354	11.2534	21.14
Q9FVZ9	Cytochrome b5	cytochrome	1.02357	0.811537	0.501406	1.0845	265	27.6931	4.80518	5.66
Q5VML4	Os06g0150400 protein	unknown	0.0220241	0.0737992	2.82597	0.180266	306	33.6394	7.56201	4.9
Q9FWV2	Chloroplast inner envelope protein	protein translocation	-0.173781	0.0503338	0.0683811	0.431567	988	107.754	5.49072	20.85
Q8LHS0	Neurofilament triplet M protein-like protein	unknown	0.604536	0.109143	3.00924	0.575763	275	31.4963	6.20166	2.55
Q9XFE4	FK506-binding protein	protein folding	-0.57325	0.613738	1.13927	0.715192	585	65.5285	5.49072	4.96
Q8S0R8	Cytochrome c	cytochrome	1.02939	0.275935	2.7573	1.73145	111	11.969	8.76318	17.12
P27934	α-Amy 3E	starch	1.18418	0.0961036	3.26326	0.45034	437	48.6768	5.63037	10.98
P27777	16.9 kDa class I HSP	HSP	0.684454	0.538587	3.38445	0.536114	150	16.9288	6.60986	35.33
Q0JBZ7	Os04g0501000 protein	ribosomal protein	0.998881	0.0654527	3.49376	0.165766	152	16.8996	10.2427	11.84
Q0JAI2	Os04g0598200 protein	ribosomal protein	1.09628	0.212274	0.95908	0.912813	166	17.7366	9.15869	31.33
										end
